# Supplementary material for: Multi-omic data integration enables discovery of hidden biological regularities
Source: Nat Commun. 2016 Oct 26;7:13091. doi: 10.1038/ncomms13091 (PMC5095171; doi:10.1038/ncomms13091)
Supplement: Supplementary Data 1 — Measured growth rates on Glucose, Acetate, Fumarate, and Pyruvate [file ncomms13091-s2.xlsx]

## Sheet: Ac
Condition	Acetate
Sample	Time and Date	Time	Volume	VCD	Viability	TCD	sp.Net µ	CCD	IVCC	DCW	OD600	Ethanol	Acetate	Pyruvate	Butanol	Benzoate	Glycerol	Succ	Fum		OD600 err	Ethanol err	Acetate err	Pyruvate err	Butanol err	Benzoate err	Glycerol err	Succ err	Fum err
		hr	mL	M cells/mL	%	M cells/mL	1/hr	E6 cell*hr/mL	E6 cell*hr/mL	g/L	Au	mM	mM	mM	mM	mM	mM	mM	mM
-1				#DIV/0!			#DIV/0!	#DIV/0!	#DIV/0!
0	2013-01-21 09:40:00	0		#DIV/0!	100	0	#DIV/0!	0	0	0.004561	0.01										0	#DIV/0!	#DIV/0!	#DIV/0!	#DIV/0!	#DIV/0!	#DIV/0!	#DIV/0!	#DIV/0!
1	2013-01-21 11:40:00	2		#DIV/0!	100	0	#DIV/0!	#DIV/0!	0	0.0114025	0.025										0.00173205	#DIV/0!	#DIV/0!	#DIV/0!	#DIV/0!	#DIV/0!	#DIV/0!	#DIV/0!	#DIV/0!
2	2013-01-21 13:40:00	4		#DIV/0!	100	0	#DIV/0!	#DIV/0!	0	0.0150513	0.033										0.001	#DIV/0!	#DIV/0!	#DIV/0!	#DIV/0!	#DIV/0!	#DIV/0!	#DIV/0!	#DIV/0!
3	2013-01-21 15:40:00	6		#DIV/0!	100	0	#DIV/0!	#DIV/0!	0	0.0196123	0.043										0.00264575	#DIV/0!	#DIV/0!	#DIV/0!	#DIV/0!	#DIV/0!	#DIV/0!	#DIV/0!	#DIV/0!
4	2013-01-21 17:40:00	8		#DIV/0!	100	0	#DIV/0!	#DIV/0!	0	0.0276701	0.0606667										0.00305505	#DIV/0!	#DIV/0!	#DIV/0!	#DIV/0!	#DIV/0!	#DIV/0!	#DIV/0!	#DIV/0!
5	2013-01-21 19:40:00	10		#DIV/0!	100	0	#DIV/0!	#DIV/0!	0	0.0395287	0.0866667										0.00503322	#DIV/0!	#DIV/0!	#DIV/0!	#DIV/0!	#DIV/0!	#DIV/0!	#DIV/0!	#DIV/0!
6	2013-01-21 21:40:00	12		#DIV/0!	100	0	#DIV/0!	#DIV/0!	0	0.0589889	0.129333										0.0122202	#DIV/0!	#DIV/0!	#DIV/0!	#DIV/0!	#DIV/0!	#DIV/0!	#DIV/0!	#DIV/0!
7	2013-01-21 23:40:00	14		#DIV/0!	100	0	#DIV/0!	#DIV/0!	0	0.110984	0.243333										0.0630661	#DIV/0!	#DIV/0!	#DIV/0!	#DIV/0!	#DIV/0!	#DIV/0!	#DIV/0!	#DIV/0!
8	2013-01-22 01:40:00	16		#DIV/0!	100	0	#DIV/0!	#DIV/0!	0	0.155682	0.341333										0.0543078	#DIV/0!	#DIV/0!	#DIV/0!	#DIV/0!	#DIV/0!	#DIV/0!	#DIV/0!	#DIV/0!
9	2013-01-22 03:40:00	18		#DIV/0!	100	0	#DIV/0!	#DIV/0!	0	0.267579	0.586667										0.108836	#DIV/0!	#DIV/0!	#DIV/0!	#DIV/0!	#DIV/0!	#DIV/0!	#DIV/0!	#DIV/0!
10	2013-01-22 05:40:00	20		#DIV/0!	100	0	#DIV/0!	#DIV/0!	0	0.404409	0.886667										0.147517	#DIV/0!	#DIV/0!	#DIV/0!	#DIV/0!	#DIV/0!	#DIV/0!	#DIV/0!	#DIV/0!
11	2013-01-22 07:40:00	22		#DIV/0!	100	0	#DIV/0!	#DIV/0!	0	0.636716	1.396										0.261534	#DIV/0!	#DIV/0!	#DIV/0!	#DIV/0!	#DIV/0!	#DIV/0!	#DIV/0!	#DIV/0!
12	2013-01-22 09:40:00	24		#DIV/0!	100	0	#DIV/0!	#DIV/0!	0	0.707563	1.55133										0.123001	#DIV/0!	#DIV/0!	#DIV/0!	#DIV/0!	#DIV/0!	#DIV/0!	#DIV/0!	#DIV/0!
13	2013-01-22 11:40:00	26		#DIV/0!	100	0	#DIV/0!	#DIV/0!	0	0.752261	1.64933										0.100027	#DIV/0!	#DIV/0!	#DIV/0!	#DIV/0!	#DIV/0!	#DIV/0!	#DIV/0!	#DIV/0!
14	2013-01-22 13:40:00	28		#DIV/0!	100	0	#DIV/0!	#DIV/0!	0	0.745267	1.59333										0.111164	#DIV/0!	#DIV/0!	#DIV/0!	#DIV/0!	#DIV/0!	#DIV/0!	#DIV/0!	#DIV/0!
																					Times
		$C$6:$C$15	$D$6:$D$15	$E$6:$E$15	$F$6:$F$15	$G$6:$G$15	$H$6:$H$15	$I$6:$I$15	$J$6:$J$15	$K$6:$K$15	$L$6:$L$15	$M$6:$M$15	$N$6:$N$15	$O$6:$O$15	$P$6:$P$15	$Q$6:$Q$15	$R$6:$R$15	$S$6:$S$15	$T$6:$T$15
	Phase 1, µ	0.203602			Range						Slope	#DIV/0!	#DIV/0!	#DIV/0!	#DIV/0!	#DIV/0!	#DIV/0!	#DIV/0!	#DIV/0!		2
	constant	0.00614045			Start	1					rate (mmol/gDCW/h):	#DIV/0!	#DIV/0!	#DIV/0!	#DIV/0!	#DIV/0!	#DIV/0!	#DIV/0!	#DIV/0!		20
	r2	0.988348			End	10					r^2	#DIV/0!	#DIV/0!	#DIV/0!	#DIV/0!	#DIV/0!	#DIV/0!	#DIV/0!	#DIV/0!
		$C$5:$C$5	$D$5:$D$5	$E$5:$E$5	$F$5:$F$5	$G$5:$G$5	$H$5:$H$5	$I$5:$I$5	$J$5:$J$5	$K$5:$K$5	$L$5:$L$5	$M$5:$M$5	$N$5:$N$5	$O$5:$O$5	$P$5:$P$5	$Q$5:$Q$5	$R$5:$R$5	$S$5:$S$5	$T$5:$T$5
	Phase 2, µ	#DIV/0!			Range						Slope	#VALUE!	#VALUE!	#VALUE!	#VALUE!	#VALUE!	#VALUE!	#VALUE!	#VALUE!		0
	constant	#DIV/0!			Start						rate (mmol/gDCW/h):	#VALUE!	#VALUE!	#VALUE!	#VALUE!	#VALUE!	#VALUE!	#VALUE!	#VALUE!		0
	r2	#DIV/0!			End						r^2	#VALUE!	#VALUE!	#VALUE!	#VALUE!	#VALUE!	#VALUE!	#VALUE!	#VALUE!
																				Final OD	1.64933

## Sheet: Glc
Condition	Glucose
Sample	Time and Date	Time	Volume	VCD	Viability	TCD	sp.Net µ	CCD	IVCC	DCW	OD600	Ethanol	Acetate	Pyruvate	Butanol	Benzoate	Glycerol	Succ	Fum	Growth_fit	OD600 err	Ethanol err	Acetate err	Pyruvate err	Butanol err	Benzoate err	Glycerol err	Succ err	Fum err
		hr	mL	M cells/mL	%	M cells/mL	1/hr	E6 cell*hr/mL	E6 cell*hr/mL	g/L	Au	mM	mM	mM	mM	mM	mM	mM	mM
-1				#DIV/0!			#DIV/0!	#DIV/0!	#DIV/0!
0	2013-01-21 09:40:00	0		#DIV/0!	100	0	#DIV/0!	0	0	0.009122	0.02									0.0234315	0	#DIV/0!	#DIV/0!	#DIV/0!	#DIV/0!	#DIV/0!	#DIV/0!	#DIV/0!	#DIV/0!
1	2013-01-21 11:40:00	2		#DIV/0!	100	0	#DIV/0!	#DIV/0!	0	0.0431775	0.0946667									0.0789685	0.00152753	#DIV/0!	#DIV/0!	#DIV/0!	#DIV/0!	#DIV/0!	#DIV/0!	#DIV/0!	#DIV/0!
2	2013-01-21 13:40:00	4		#DIV/0!	100	0	#DIV/0!	#DIV/0!	0	0.123299	0.270333									0.266139	0.0100167	#DIV/0!	#DIV/0!	#DIV/0!	#DIV/0!	#DIV/0!	#DIV/0!	#DIV/0!	#DIV/0!
3	2013-01-21 15:40:00	6		#DIV/0!	100	0	#DIV/0!	#DIV/0!	0	0.433599	0.950667									0.896937	0.0023094	#DIV/0!	#DIV/0!	#DIV/0!	#DIV/0!	#DIV/0!	#DIV/0!	#DIV/0!	#DIV/0!
4	2013-01-21 17:40:00	8		#DIV/0!	100	0	#DIV/0!	#DIV/0!	0	1.25154	2.744									3.02284	0.124772	#DIV/0!	#DIV/0!	#DIV/0!	#DIV/0!	#DIV/0!	#DIV/0!	#DIV/0!	#DIV/0!
5	2013-01-21 19:40:00	10		#DIV/0!	100	0	#DIV/0!	#DIV/0!	0	1.90589	4.17867									#N/A	0.0821056	#DIV/0!	#DIV/0!	#DIV/0!	#DIV/0!	#DIV/0!	#DIV/0!	#DIV/0!	#DIV/0!
6	2013-01-21 21:40:00	12		#DIV/0!	100	0	#DIV/0!	#DIV/0!	0	1.88673	4.13667									#N/A	0.120968	#DIV/0!	#DIV/0!	#DIV/0!	#DIV/0!	#DIV/0!	#DIV/0!	#DIV/0!	#DIV/0!
7	2013-01-21 23:40:00	14		#DIV/0!	100	0	#DIV/0!	#DIV/0!	0	1.74686	3.83									#N/A	0.23388	#DIV/0!	#DIV/0!	#DIV/0!	#DIV/0!	#DIV/0!	#DIV/0!	#DIV/0!	#DIV/0!
8	2013-01-22 01:40:00	16		#DIV/0!	100	0	#DIV/0!	#DIV/0!	0	1.68757	3.7									#N/A	0.043589	#DIV/0!	#DIV/0!	#DIV/0!	#DIV/0!	#DIV/0!	#DIV/0!	#DIV/0!	#DIV/0!
9	2013-01-22 03:40:00	18		#DIV/0!	100	0	#DIV/0!	#DIV/0!	0	1.71007	3.74933									#N/A	0.14093	#DIV/0!	#DIV/0!	#DIV/0!	#DIV/0!	#DIV/0!	#DIV/0!	#DIV/0!	#DIV/0!
10	2013-01-22 05:40:00	20		#DIV/0!	100	0	#DIV/0!	#DIV/0!	0	1.66872	3.65867									#N/A	0.0689734	#DIV/0!	#DIV/0!	#DIV/0!	#DIV/0!	#DIV/0!	#DIV/0!	#DIV/0!	#DIV/0!
11	2013-01-22 07:40:00	22		#DIV/0!	100	0	#DIV/0!	#DIV/0!	0	1.75903	3.85667									#N/A	0.200333	#DIV/0!	#DIV/0!	#DIV/0!	#DIV/0!	#DIV/0!	#DIV/0!	#DIV/0!	#DIV/0!
12		#N/A		#DIV/0!	100	0	#DIV/0!	#DIV/0!	#VALUE!	0											#DIV/0!	#DIV/0!	#DIV/0!	#DIV/0!	#DIV/0!	#DIV/0!	#DIV/0!	#DIV/0!	#DIV/0!
13		#N/A		#DIV/0!	100	0	#DIV/0!	#DIV/0!	#VALUE!	0											#DIV/0!	#DIV/0!	#DIV/0!	#DIV/0!	#DIV/0!	#DIV/0!	#DIV/0!	#DIV/0!	#DIV/0!
14		#N/A		#DIV/0!	100	0	#DIV/0!	#DIV/0!	#VALUE!	0											#DIV/0!	#DIV/0!	#DIV/0!	#DIV/0!	#DIV/0!	#DIV/0!	#DIV/0!	#DIV/0!	#DIV/0!
																					Times
		$C$5:$C$9	$D$5:$D$9	$E$5:$E$9	$F$5:$F$9	$G$5:$G$9	$H$5:$H$9	$I$5:$I$9	$J$5:$J$9	$K$5:$K$9	$L$5:$L$9	$M$5:$M$9	$N$5:$N$9	$O$5:$O$9	$P$5:$P$9	$Q$5:$Q$9	$R$5:$R$9	$S$5:$S$9	$T$5:$T$9
	Phase 1, µ	0.607484			Range						Slope	#DIV/0!	#DIV/0!	#DIV/0!	#DIV/0!	#DIV/0!	#DIV/0!	#DIV/0!	#DIV/0!		0
	constant	0.0234315			Start	0					rate (mmol/gDCW/h):	#DIV/0!	#DIV/0!	#DIV/0!	#DIV/0!	#DIV/0!	#DIV/0!	#DIV/0!	#DIV/0!		8
	r2	0.995217			End	4					r^2	#DIV/0!	#DIV/0!	#DIV/0!	#DIV/0!	#DIV/0!	#DIV/0!	#DIV/0!	#DIV/0!
		$C$5:$C$5	$D$5:$D$5	$E$5:$E$5	$F$5:$F$5	$G$5:$G$5	$H$5:$H$5	$I$5:$I$5	$J$5:$J$5	$K$5:$K$5	$L$5:$L$5	$M$5:$M$5	$N$5:$N$5	$O$5:$O$5	$P$5:$P$5	$Q$5:$Q$5	$R$5:$R$5	$S$5:$S$5	$T$5:$T$5
	Phase 2, µ	#DIV/0!			Range						Slope	#VALUE!	#VALUE!	#VALUE!	#VALUE!	#VALUE!	#VALUE!	#VALUE!	#VALUE!		0
	constant	#DIV/0!			Start						rate (mmol/gDCW/h):	#VALUE!	#VALUE!	#VALUE!	#VALUE!	#VALUE!	#VALUE!	#VALUE!	#VALUE!		0
	r2	#DIV/0!			End						r^2	#VALUE!	#VALUE!	#VALUE!	#VALUE!	#VALUE!	#VALUE!	#VALUE!	#VALUE!
																				Final OD	4.17867

## Sheet: Pyr
Condition	Pyruvate
Sample	Time and Date	Time	Volume	VCD	Viability	TCD	sp.Net µ	CCD	IVCC	DCW	OD600	Ethanol	Acetate	Pyruvate	Butanol	Benzoate	Glycerol	Succ	Fum		OD600 err	Ethanol err	Acetate err	Pyruvate err	Butanol err	Benzoate err	Glycerol err	Succ err	Fum err
		hr	mL	M cells/mL	%	M cells/mL	1/hr	E6 cell*hr/mL	E6 cell*hr/mL	g/L	Au	mM	mM	mM	mM	mM	mM	mM	mM
-1				#DIV/0!			#DIV/0!	#DIV/0!	#DIV/0!
0	2013-01-21 09:40:00	0		#DIV/0!	100	0	#DIV/0!	0	0	0.009122	0.02										0	#DIV/0!	#DIV/0!	#DIV/0!	#DIV/0!	#DIV/0!	#DIV/0!	#DIV/0!	#DIV/0!
1	2013-01-21 11:40:00	2		#DIV/0!	100	0	#DIV/0!	#DIV/0!	0	0.0246294	0.054										0.00173205	#DIV/0!	#DIV/0!	#DIV/0!	#DIV/0!	#DIV/0!	#DIV/0!	#DIV/0!	#DIV/0!
2	2013-01-21 13:40:00	4		#DIV/0!	100	0	#DIV/0!	#DIV/0!	0	0.0424173	0.093										0.00173205	#DIV/0!	#DIV/0!	#DIV/0!	#DIV/0!	#DIV/0!	#DIV/0!	#DIV/0!	#DIV/0!
3	2013-01-21 15:40:00	6		#DIV/0!	100	0	#DIV/0!	#DIV/0!	0	0.0884834	0.194										0.00818535	#DIV/0!	#DIV/0!	#DIV/0!	#DIV/0!	#DIV/0!	#DIV/0!	#DIV/0!	#DIV/0!
4	2013-01-21 17:40:00	8		#DIV/0!	100	0	#DIV/0!	#DIV/0!	0	0.199468	0.437333										0.0251661	#DIV/0!	#DIV/0!	#DIV/0!	#DIV/0!	#DIV/0!	#DIV/0!	#DIV/0!	#DIV/0!
5	2013-01-21 19:40:00	10		#DIV/0!	100	0	#DIV/0!	#DIV/0!	0	0.471607	1.034										0.104096	#DIV/0!	#DIV/0!	#DIV/0!	#DIV/0!	#DIV/0!	#DIV/0!	#DIV/0!	#DIV/0!
6	2013-01-21 21:40:00	12		#DIV/0!	100	0	#DIV/0!	#DIV/0!	0	0.597947	1.311										0.025632	#DIV/0!	#DIV/0!	#DIV/0!	#DIV/0!	#DIV/0!	#DIV/0!	#DIV/0!	#DIV/0!
7	2013-01-21 23:40:00	14		#DIV/0!	100	0	#DIV/0!	#DIV/0!	0	0.60266	1.32133										0.0266333	#DIV/0!	#DIV/0!	#DIV/0!	#DIV/0!	#DIV/0!	#DIV/0!	#DIV/0!	#DIV/0!
8	2013-01-22 01:40:00	16		#DIV/0!	100	0	#DIV/0!	#DIV/0!	0	0.578943	1.26933										0.0410528	#DIV/0!	#DIV/0!	#DIV/0!	#DIV/0!	#DIV/0!	#DIV/0!	#DIV/0!	#DIV/0!
9	2013-01-22 03:40:00	18		#DIV/0!	100	0	#DIV/0!	#DIV/0!	0	0.567388	1.244										0.0222711	#DIV/0!	#DIV/0!	#DIV/0!	#DIV/0!	#DIV/0!	#DIV/0!	#DIV/0!	#DIV/0!
10	2013-01-22 05:40:00	20		#DIV/0!	100	0	#DIV/0!	#DIV/0!	0	0.549144	1.204										0.0461303	#DIV/0!	#DIV/0!	#DIV/0!	#DIV/0!	#DIV/0!	#DIV/0!	#DIV/0!	#DIV/0!
11	2013-01-22 07:40:00	22		#DIV/0!	100	0	#DIV/0!	#DIV/0!	0	0.525427	1.152										0.021166	#DIV/0!	#DIV/0!	#DIV/0!	#DIV/0!	#DIV/0!	#DIV/0!	#DIV/0!	#DIV/0!
12		#N/A		#DIV/0!	100	0	#DIV/0!	#DIV/0!	#VALUE!	0											#DIV/0!	#DIV/0!	#DIV/0!	#DIV/0!	#DIV/0!	#DIV/0!	#DIV/0!	#DIV/0!	#DIV/0!
13		#N/A		#DIV/0!	100	0	#DIV/0!	#DIV/0!	#VALUE!	0											#DIV/0!	#DIV/0!	#DIV/0!	#DIV/0!	#DIV/0!	#DIV/0!	#DIV/0!	#DIV/0!	#DIV/0!
14		#N/A		#DIV/0!	100	0	#DIV/0!	#DIV/0!	#VALUE!	0											#DIV/0!	#DIV/0!	#DIV/0!	#DIV/0!	#DIV/0!	#DIV/0!	#DIV/0!	#DIV/0!	#DIV/0!
																					Times
		$C$6:$C$10	$D$6:$D$10	$E$6:$E$10	$F$6:$F$10	$G$6:$G$10	$H$6:$H$10	$I$6:$I$10	$J$6:$J$10	$K$6:$K$10	$L$6:$L$10	$M$6:$M$10	$N$6:$N$10	$O$6:$O$10	$P$6:$P$10	$Q$6:$Q$10	$R$6:$R$10	$S$6:$S$10	$T$6:$T$10
	Phase 1, µ	0.372625			Range						Slope	#DIV/0!	#DIV/0!	#DIV/0!	#DIV/0!	#DIV/0!	#DIV/0!	#DIV/0!	#DIV/0!		2
	constant	0.0103965			Start	1					rate (mmol/gDCW/h):	#DIV/0!	#DIV/0!	#DIV/0!	#DIV/0!	#DIV/0!	#DIV/0!	#DIV/0!	#DIV/0!		10
	r2	0.993148			End	5					r^2	#DIV/0!	#DIV/0!	#DIV/0!	#DIV/0!	#DIV/0!	#DIV/0!	#DIV/0!	#DIV/0!
		$C$5:$C$5	$D$5:$D$5	$E$5:$E$5	$F$5:$F$5	$G$5:$G$5	$H$5:$H$5	$I$5:$I$5	$J$5:$J$5	$K$5:$K$5	$L$5:$L$5	$M$5:$M$5	$N$5:$N$5	$O$5:$O$5	$P$5:$P$5	$Q$5:$Q$5	$R$5:$R$5	$S$5:$S$5	$T$5:$T$5
	Phase 2, µ	#DIV/0!			Range						Slope	#VALUE!	#VALUE!	#VALUE!	#VALUE!	#VALUE!	#VALUE!	#VALUE!	#VALUE!		0
	constant	#DIV/0!			Start						rate (mmol/gDCW/h):	#VALUE!	#VALUE!	#VALUE!	#VALUE!	#VALUE!	#VALUE!	#VALUE!	#VALUE!		0
	r2	#DIV/0!			End						r^2	#VALUE!	#VALUE!	#VALUE!	#VALUE!	#VALUE!	#VALUE!	#VALUE!	#VALUE!
																				Final OD	1.32133

## Sheet: Fum
Condition	Fumarate
Sample	Time and Date	Time	Volume	VCD	Viability	TCD	sp.Net µ	CCD	IVCC	DCW	OD600	Ethanol	Acetate	Pyruvate	Butanol	Benzoate	Glycerol	Succ	Fum		OD600 err	Ethanol err	Acetate err	Pyruvate err	Butanol err	Benzoate err	Glycerol err	Succ err	Fum err
		hr	mL	M cells/mL	%	M cells/mL	1/hr	E6 cell*hr/mL	E6 cell*hr/mL	g/L	Au	mM	mM	mM	mM	mM	mM	mM	mM
-1				#DIV/0!			#DIV/0!	#DIV/0!	#DIV/0!
0	2013-01-21 09:40:00	0		#DIV/0!	100	0	#DIV/0!	0	0	0.009122	0.02										0	#DIV/0!	#DIV/0!	#DIV/0!	#DIV/0!	#DIV/0!	#DIV/0!	#DIV/0!	#DIV/0!
1	2013-01-21 11:40:00	2		#DIV/0!	100	0	#DIV/0!	#DIV/0!	0	0.0246294	0.054										0	#DIV/0!	#DIV/0!	#DIV/0!	#DIV/0!	#DIV/0!	#DIV/0!	#DIV/0!	#DIV/0!
2	2013-01-21 13:40:00	4		#DIV/0!	100	0	#DIV/0!	#DIV/0!	0	0.0383124	0.084										0.00360555	#DIV/0!	#DIV/0!	#DIV/0!	#DIV/0!	#DIV/0!	#DIV/0!	#DIV/0!	#DIV/0!
3	2013-01-21 15:40:00	6		#DIV/0!	100	0	#DIV/0!	#DIV/0!	0	0.063702	0.139667										0.00986577	#DIV/0!	#DIV/0!	#DIV/0!	#DIV/0!	#DIV/0!	#DIV/0!	#DIV/0!	#DIV/0!
4	2013-01-21 17:40:00	8		#DIV/0!	100	0	#DIV/0!	#DIV/0!	0	0.117674	0.258										0.0216333	#DIV/0!	#DIV/0!	#DIV/0!	#DIV/0!	#DIV/0!	#DIV/0!	#DIV/0!	#DIV/0!
5	2013-01-21 19:40:00	10		#DIV/0!	100	0	#DIV/0!	#DIV/0!	0	0.246294	0.54										0.0940638	#DIV/0!	#DIV/0!	#DIV/0!	#DIV/0!	#DIV/0!	#DIV/0!	#DIV/0!	#DIV/0!
6	2013-01-21 21:40:00	12		#DIV/0!	100	0	#DIV/0!	#DIV/0!	0	0.51144	1.12133										0.124022	#DIV/0!	#DIV/0!	#DIV/0!	#DIV/0!	#DIV/0!	#DIV/0!	#DIV/0!	#DIV/0!
7	2013-01-21 23:40:00	14		#DIV/0!	100	0	#DIV/0!	#DIV/0!	0	0.531509	1.16533										0.0257164	#DIV/0!	#DIV/0!	#DIV/0!	#DIV/0!	#DIV/0!	#DIV/0!	#DIV/0!	#DIV/0!
8	2013-01-22 01:40:00	16		#DIV/0!	100	0	#DIV/0!	#DIV/0!	0	0.521778	1.144										0.0138564	#DIV/0!	#DIV/0!	#DIV/0!	#DIV/0!	#DIV/0!	#DIV/0!	#DIV/0!	#DIV/0!
9	2013-01-22 03:40:00	18		#DIV/0!	100	0	#DIV/0!	#DIV/0!	0	0.5309	1.164										0.0243311	#DIV/0!	#DIV/0!	#DIV/0!	#DIV/0!	#DIV/0!	#DIV/0!	#DIV/0!	#DIV/0!
10	2013-01-22 05:40:00	20		#DIV/0!	100	0	#DIV/0!	#DIV/0!	0	0.499886	1.096										0.0405956	#DIV/0!	#DIV/0!	#DIV/0!	#DIV/0!	#DIV/0!	#DIV/0!	#DIV/0!	#DIV/0!
11	2013-01-22 07:40:00	22		#DIV/0!	100	0	#DIV/0!	#DIV/0!	0	0.519954	1.14										0.0301993	#DIV/0!	#DIV/0!	#DIV/0!	#DIV/0!	#DIV/0!	#DIV/0!	#DIV/0!	#DIV/0!
12		#N/A		#DIV/0!	100	0	#DIV/0!	#DIV/0!	#VALUE!	0											#DIV/0!	#DIV/0!	#DIV/0!	#DIV/0!	#DIV/0!	#DIV/0!	#DIV/0!	#DIV/0!	#DIV/0!
13		#N/A		#DIV/0!	100	0	#DIV/0!	#DIV/0!	#VALUE!	0											#DIV/0!	#DIV/0!	#DIV/0!	#DIV/0!	#DIV/0!	#DIV/0!	#DIV/0!	#DIV/0!	#DIV/0!
14		#N/A		#DIV/0!	100	0	#DIV/0!	#DIV/0!	#VALUE!	0											#DIV/0!	#DIV/0!	#DIV/0!	#DIV/0!	#DIV/0!	#DIV/0!	#DIV/0!	#DIV/0!	#DIV/0!
																					Times
		$C$7:$C$10	$D$7:$D$10	$E$7:$E$10	$F$7:$F$10	$G$7:$G$10	$H$7:$H$10	$I$7:$I$10	$J$7:$J$10	$K$7:$K$10	$L$7:$L$10	$M$7:$M$10	$N$7:$N$10	$O$7:$O$10	$P$7:$P$10	$Q$7:$Q$10	$R$7:$R$10	$S$7:$S$10	$T$7:$T$10
	Phase 1, µ	0.309798			Range						Slope	#DIV/0!	#DIV/0!	#DIV/0!	#DIV/0!	#DIV/0!	#DIV/0!	#DIV/0!	#DIV/0!		4
	constant	0.0104858			Start	2					rate (mmol/gDCW/h):	#DIV/0!	#DIV/0!	#DIV/0!	#DIV/0!	#DIV/0!	#DIV/0!	#DIV/0!	#DIV/0!		10
	r2	0.993137			End	5					r^2	#DIV/0!	#DIV/0!	#DIV/0!	#DIV/0!	#DIV/0!	#DIV/0!	#DIV/0!	#DIV/0!
		$C$5:$C$5	$D$5:$D$5	$E$5:$E$5	$F$5:$F$5	$G$5:$G$5	$H$5:$H$5	$I$5:$I$5	$J$5:$J$5	$K$5:$K$5	$L$5:$L$5	$M$5:$M$5	$N$5:$N$5	$O$5:$O$5	$P$5:$P$5	$Q$5:$Q$5	$R$5:$R$5	$S$5:$S$5	$T$5:$T$5
	Phase 2, µ	#DIV/0!			Range						Slope	#VALUE!	#VALUE!	#VALUE!	#VALUE!	#VALUE!	#VALUE!	#VALUE!	#VALUE!		0
	constant	#DIV/0!			Start						rate (mmol/gDCW/h):	#VALUE!	#VALUE!	#VALUE!	#VALUE!	#VALUE!	#VALUE!	#VALUE!	#VALUE!		0
	r2	#DIV/0!			End						r^2	#VALUE!	#VALUE!	#VALUE!	#VALUE!	#VALUE!	#VALUE!	#VALUE!	#VALUE!
																				Final OD	1.16533

## Sheet: Ac_raw
Sample	Time and Date	Time	Volume	VCD	Viability	TCD	sp.Net µ	CCD	IVCC	DCW	OD600	Ethanol	Acetate	Pyruvate	Butanol	Benzoate	Glycerol	Succ	Fum
		hr	mL	M cells/mL	%	M cells/mL	1/hr	E6 cell*hr/mL	E6 cell*hr/mL	g/L	Au	mM	mM	mM	mM	mM	mM	mM	mM
ID # 1
Sample	Time and Date	Time	Volume	VCD	Viability	TCD	sp.Net µ	CCD	IVCC	DCW	OD600	Ethanol	Acetate	Pyruvate	Butanol	Benzoate	Glycerol	Succ	Fum
		hr	mL	M cells/mL	%	M cells/mL	1/hr	E6 cell*hr/mL	E6 cell*hr/mL	g/L	Au	mM	mM	mM	mM	mM	mM	mM	mM
-1								--	--
0	2013-01-21 09:40:00	0			100	0		0	0	0.004561	0.01
1	2013-01-21 11:40:00	2			100	0	#DIV/0!	#DIV/0!	0	0.0118586	0.026
2	2013-01-21 13:40:00	4			100	0	#DIV/0!	#DIV/0!	0	0.0150513	0.033
3	2013-01-21 15:40:00	6			100	0	#DIV/0!	#DIV/0!	0	0.0191562	0.042
4	2013-01-21 17:40:00	8			100	0	#DIV/0!	#DIV/0!	0	0.027366	0.06
5	2013-01-21 19:40:00	10			100	0	#DIV/0!	#DIV/0!	0	0.0392246	0.086
6	2013-01-21 21:40:00	12			100	0	#DIV/0!	#DIV/0!	0	0.0602052	0.132
7	2013-01-21 23:40:00	14			100	0	#DIV/0!	#DIV/0!	0	0.140479	0.308
8	2013-01-22 01:40:00	16			100	0	#DIV/0!	#DIV/0!	0	0.140479	0.308
9	2013-01-22 03:40:00	18			100	0	#DIV/0!	#DIV/0!	0	0.235348	0.516
10	2013-01-22 05:40:00	20			100	0	#DIV/0!	#DIV/0!	0	0.358495	0.786
11	2013-01-22 07:40:00	22			100	0	#DIV/0!	#DIV/0!	0	0.554618	1.216
12	2013-01-22 09:40:00	24			100	0	#DIV/0!	#DIV/0!	0	0.683238	1.498
13	2013-01-22 11:40:00	26			100	0	#DIV/0!	#DIV/0!	0	0.720638	1.58
14	2013-01-22 13:40:00	28			100	0	#DIV/0!	#DIV/0!	0	0.706043	1.548
		$C$8:$C$14	$D$8:$D$14	$E$8:$E$14	$F$8:$F$14	$G$8:$G$14	$H$8:$H$14	$I$8:$I$14	$J$8:$J$14	$K$8:$K$14	$L$8:$L$14	$M$8:$M$14	$N$8:$N$14	$O$8:$O$14	$P$8:$P$14	$Q$8:$Q$14	$R$8:$R$14	$S$8:$S$14	$T$8:$T$14
	Phase 1, µ	0.194737			Range						Slope	#DIV/0!	#DIV/0!	#DIV/0!	#DIV/0!	#DIV/0!	#DIV/0!	#DIV/0!	#DIV/0!
	constant	0.00664143			Start	1					rate (mmol/gDCW/h):	#DIV/0!	#DIV/0!	#DIV/0!	#DIV/0!	#DIV/0!	#DIV/0!	#DIV/0!	#DIV/0!
	r2	0.950204			End	7					r^2	#DIV/0!	#DIV/0!	#DIV/0!	#DIV/0!	#DIV/0!	#DIV/0!	#DIV/0!	#DIV/0!
		$C$8:$C$14	$D$8:$D$14	$E$8:$E$14	$F$8:$F$14	$G$8:$G$14	$H$8:$H$14	$I$8:$I$14	$J$8:$J$14	$K$8:$K$14	$L$8:$L$14	$M$8:$M$14	$N$8:$N$14	$O$8:$O$14	$P$8:$P$14	$Q$8:$Q$14	$R$8:$R$14	$S$8:$S$14	$T$8:$T$14
	Phase 2, µ	0.194737			Range						Slope	#DIV/0!	#DIV/0!	#DIV/0!	#DIV/0!	#DIV/0!	#DIV/0!	#DIV/0!	#DIV/0!
	constant	0.00664143			Start	1					rate (mmol/gDCW/h):	#DIV/0!	#DIV/0!	#DIV/0!	#DIV/0!	#DIV/0!	#DIV/0!	#DIV/0!	#DIV/0!
	r2	0.950204			End	7					r^2	#DIV/0!	#DIV/0!	#DIV/0!	#DIV/0!	#DIV/0!	#DIV/0!	#DIV/0!	#DIV/0!
ID #2
Sample	Time and Date	Time	Volume	VCD	Viability	TCD	sp.Net µ	CCD	IVCC	DCW	OD600	Ethanol	Acetate	Pyruvate	Butanol	Benzoate	Glycerol	Succ	Fum
		hr	mL	M cells/mL	%	M cells/mL	1/hr	E6 cell*hr/mL	E6 cell*hr/mL	g/L	Au	mM	mM	mM	mM	mM	mM	mM	mM
-1								--	--
0	2013-01-21 09:40:00	0			100	0		0	0	0.004561	0.01
1	2013-01-21 11:40:00	2			100	0	#DIV/0!	#DIV/0!	0	0.0104903	0.023
2	2013-01-21 13:40:00	4			100	0	#DIV/0!	#DIV/0!	0	0.0145952	0.032
3	2013-01-21 15:40:00	6			100	0	#DIV/0!	#DIV/0!	0	0.0209806	0.046
4	2013-01-21 17:40:00	8			100	0	#DIV/0!	#DIV/0!	0	0.0291904	0.064
5	2013-01-21 19:40:00	10			100	0	#DIV/0!	#DIV/0!	0	0.0419612	0.092
6	2013-01-21 21:40:00	12			100	0	#DIV/0!	#DIV/0!	0	0.063854	0.14
7	2013-01-21 23:40:00	14			100	0	#DIV/0!	#DIV/0!	0	0.109464	0.24
8	2013-01-22 01:40:00	16			100	0	#DIV/0!	#DIV/0!	0	0.184264	0.404
9	2013-01-22 03:40:00	18			100	0	#DIV/0!	#DIV/0!	0	0.324743	0.712
10	2013-01-22 05:40:00	20			100	0	#DIV/0!	#DIV/0!	0	0.481642	1.056
11	2013-01-22 07:40:00	22			100	0	#DIV/0!	#DIV/0!	0	0.773546	1.696
12	2013-01-22 09:40:00	24			100	0	#DIV/0!	#DIV/0!	0	0.66773	1.464
13	2013-01-22 11:40:00	26			100	0	#DIV/0!	#DIV/0!	0	0.80456	1.764
14	2013-01-22 13:40:00	28			100	0	#DIV/0!	#DIV/0!	0	0.784492	1.72
		$C$39:$C$44	$D$39:$D$44	$E$39:$E$44	$F$39:$F$44	$G$39:$G$44	$H$39:$H$44	$I$39:$I$44	$J$39:$J$44	$K$39:$K$44	$L$39:$L$44	$M$39:$M$44	$N$39:$N$44	$O$39:$O$44	$P$39:$P$44	$Q$39:$Q$44	$R$39:$R$44	$S$39:$S$44	$T$39:$T$44
	Phase 1, µ	0.178988			Range						Slope	#DIV/0!	#DIV/0!	#DIV/0!	#DIV/0!	#DIV/0!	#DIV/0!	#DIV/0!	#DIV/0!
	constant	0.00717599			Start	1					rate (mmol/gDCW/h):	#DIV/0!	#DIV/0!	#DIV/0!	#DIV/0!	#DIV/0!	#DIV/0!	#DIV/0!	#DIV/0!
	r2	0.998507			End	6					r^2	#DIV/0!	#DIV/0!	#DIV/0!	#DIV/0!	#DIV/0!	#DIV/0!	#DIV/0!	#DIV/0!
		$C$45:$C$50	$D$45:$D$50	$E$45:$E$50	$F$45:$F$50	$G$45:$G$50	$H$45:$H$50	$I$45:$I$50	$J$45:$J$50	$K$45:$K$50	$L$45:$L$50	$M$45:$M$50	$N$45:$N$50	$O$45:$O$50	$P$45:$P$50	$Q$45:$Q$50	$R$45:$R$50	$S$45:$S$50	$T$45:$T$50
	Phase 2, µ	0.196278			Range						Slope	#DIV/0!	#DIV/0!	#DIV/0!	#DIV/0!	#DIV/0!	#DIV/0!	#DIV/0!	#DIV/0!
	constant	0.00823643			Start	7					rate (mmol/gDCW/h):	#DIV/0!	#DIV/0!	#DIV/0!	#DIV/0!	#DIV/0!	#DIV/0!	#DIV/0!	#DIV/0!
	r2	0.925467			End	12					r^2	#DIV/0!	#DIV/0!	#DIV/0!	#DIV/0!	#DIV/0!	#DIV/0!	#DIV/0!	#DIV/0!
ID #3
Sample	Time and Date	Time	Volume	VCD	Viability	TCD	sp.Net µ	CCD	IVCC	DCW	OD600	Ethanol	Acetate	Pyruvate	Butanol	Benzoate	Glycerol	Succ	Fum
		hr	mL	M cells/mL	%	M cells/mL	1/hr	E6 cell*hr/mL	E6 cell*hr/mL	g/L	Au	mM	mM	mM	mM	mM	mM	mM	mM
-1								--	--
0	2013-01-21 09:40:00	0			100	0		0	0	0.004561	0.01
1	2013-01-21 11:40:00	2			100	0	#DIV/0!	#DIV/0!	0	0.0118586	0.026
2	2013-01-21 13:40:00	4			100	0	#DIV/0!	#DIV/0!	0	0.0155074	0.034
3	2013-01-21 15:40:00	6			100	0	#DIV/0!	#DIV/0!	0	0.0187001	0.041
4	2013-01-21 17:40:00	8			100	0	#DIV/0!	#DIV/0!	0	0.0264538	0.058
5	2013-01-21 19:40:00	10			100	0	#DIV/0!	#DIV/0!	0	0.0374002	0.082
6	2013-01-21 21:40:00	12			100	0	#DIV/0!	#DIV/0!	0	0.0529076	0.116
7	2013-01-21 23:40:00	14			100	0	#DIV/0!	#DIV/0!	0	0.0830102	0.182
8	2013-01-22 01:40:00	16			100	0	#DIV/0!	#DIV/0!	0	0.142303	0.312
9	2013-01-22 03:40:00	18			100	0	#DIV/0!	#DIV/0!	0	0.242645	0.532
10	2013-01-22 05:40:00	20			100	0	#DIV/0!	#DIV/0!	0	0.37309	0.818
11	2013-01-22 07:40:00	22			100	0	#DIV/0!	#DIV/0!	0	0.581984	1.276
12	2013-01-22 09:40:00	24			100	0	#DIV/0!	#DIV/0!	0	0.771721	1.692
13	2013-01-22 11:40:00	26			100	0	#DIV/0!	#DIV/0!	0	0.731584	1.604
14	2013-01-22 13:40:00	28			100	0	#DIV/0!	#DIV/0!	0	0.689623	1.512
		$C$70:$C$76	$D$70:$D$76	$E$70:$E$76	$F$70:$F$76	$G$70:$G$76	$H$70:$H$76	$I$70:$I$76	$J$70:$J$76	$K$70:$K$76	$L$70:$L$76	$M$70:$M$76	$N$70:$N$76	$O$70:$O$76	$P$70:$P$76	$Q$70:$Q$76	$R$70:$R$76	$S$70:$S$76	$T$70:$T$76
	Phase 1, µ	0.160452			Range						Slope	#DIV/0!	#DIV/0!	#DIV/0!	#DIV/0!	#DIV/0!	#DIV/0!	#DIV/0!	#DIV/0!
	constant	0.00787083			Start	1					rate (mmol/gDCW/h):	#DIV/0!	#DIV/0!	#DIV/0!	#DIV/0!	#DIV/0!	#DIV/0!	#DIV/0!	#DIV/0!
	r2	0.986887			End	7					r^2	#DIV/0!	#DIV/0!	#DIV/0!	#DIV/0!	#DIV/0!	#DIV/0!	#DIV/0!	#DIV/0!
		$C$71:$C$74	$D$71:$D$74	$E$71:$E$74	$F$71:$F$74	$G$71:$G$74	$H$71:$H$74	$I$71:$I$74	$J$71:$J$74	$K$71:$K$74	$L$71:$L$74	$M$71:$M$74	$N$71:$N$74	$O$71:$O$74	$P$71:$P$74	$Q$71:$Q$74	$R$71:$R$74	$S$71:$S$74	$T$71:$T$74
	Phase 2, µ	0.149397			Range						Slope	#DIV/0!	#DIV/0!	#DIV/0!	#DIV/0!	#DIV/0!	#DIV/0!	#DIV/0!	#DIV/0!
	constant	0.00813316			Start	2					rate (mmol/gDCW/h):	#DIV/0!	#DIV/0!	#DIV/0!	#DIV/0!	#DIV/0!	#DIV/0!	#DIV/0!	#DIV/0!
	r2	0.983239			End	5					r^2	#DIV/0!	#DIV/0!	#DIV/0!	#DIV/0!	#DIV/0!	#DIV/0!	#DIV/0!	#DIV/0!

## Sheet: Glc_raw
Sample	Time and Date	Time	Volume	VCD	Viability	TCD	sp.Net µ	CCD	IVCC	DCW	OD600	Ethanol	Acetate	Pyruvate	Butanol	Benzoate	Glycerol	Succ	Fum
		hr	mL	M cells/mL	%	M cells/mL	1/hr	E6 cell*hr/mL	E6 cell*hr/mL	g/L	Au	mM	mM	mM	mM	mM	mM	mM	mM
ID # 1
Sample	Time and Date	Time	Volume	VCD	Viability	TCD	sp.Net µ	CCD	IVCC	DCW	OD600	Ethanol	Acetate	Pyruvate	Butanol	Benzoate	Glycerol	Succ	Fum
		hr	mL	M cells/mL	%	M cells/mL	1/hr	E6 cell*hr/mL	E6 cell*hr/mL	g/L	Au	mM	mM	mM	mM	mM	mM	mM	mM
-1								--	--
0	2013-01-21 09:40:00	0			100	0		0	0	0.009122	0.02
1	2013-01-21 11:40:00	2			100	0	#DIV/0!	#DIV/0!	0	0.0437856	0.096
2	2013-01-21 13:40:00	4			100	0	#DIV/0!	#DIV/0!	0	0.123603	0.271
3	2013-01-21 15:40:00	6			100	0	#DIV/0!	#DIV/0!	0	0.434207	0.952
4	2013-01-21 17:40:00	8			100	0	#DIV/0!	#DIV/0!	0	1.19133	2.612
5	2013-01-21 19:40:00	10			100	0	#DIV/0!	#DIV/0!	0	1.86454	4.088
6	2013-01-21 21:40:00	12			100	0	#DIV/0!	#DIV/0!	0	1.8244	4
7	2013-01-21 23:40:00	14			100	0	#DIV/0!	#DIV/0!	0	1.68301	3.69
8	2013-01-22 01:40:00	16			100	0	#DIV/0!	#DIV/0!	0	1.69669	3.72
9	2013-01-22 03:40:00	18			100	0	#DIV/0!	#DIV/0!	0	1.64196	3.6
10	2013-01-22 05:40:00	20			100	0	#DIV/0!	#DIV/0!	0	1.63466	3.584
11	2013-01-22 07:40:00	22			100	0	#DIV/0!	#DIV/0!	0	1.65564	3.63
12					100	0	#DIV/0!	#DIV/0!	#VALUE!	0
13					100	0	#DIV/0!	#DIV/0!	#VALUE!	0
14					100	0	#DIV/0!	#DIV/0!	#VALUE!	0
		$C$8:$C$14	$D$8:$D$14	$E$8:$E$14	$F$8:$F$14	$G$8:$G$14	$H$8:$H$14	$I$8:$I$14	$J$8:$J$14	$K$8:$K$14	$L$8:$L$14	$M$8:$M$14	$N$8:$N$14	$O$8:$O$14	$P$8:$P$14	$Q$8:$Q$14	$R$8:$R$14	$S$8:$S$14	$T$8:$T$14
	Phase 1, µ	0.317647			Range						Slope	#DIV/0!	#DIV/0!	#DIV/0!	#DIV/0!	#DIV/0!	#DIV/0!	#DIV/0!	#DIV/0!
	constant	0.0436451			Start	1					rate (mmol/gDCW/h):	#DIV/0!	#DIV/0!	#DIV/0!	#DIV/0!	#DIV/0!	#DIV/0!	#DIV/0!	#DIV/0!
	r2	0.83929			End	7					r^2	#DIV/0!	#DIV/0!	#DIV/0!	#DIV/0!	#DIV/0!	#DIV/0!	#DIV/0!	#DIV/0!
		$C$8:$C$14	$D$8:$D$14	$E$8:$E$14	$F$8:$F$14	$G$8:$G$14	$H$8:$H$14	$I$8:$I$14	$J$8:$J$14	$K$8:$K$14	$L$8:$L$14	$M$8:$M$14	$N$8:$N$14	$O$8:$O$14	$P$8:$P$14	$Q$8:$Q$14	$R$8:$R$14	$S$8:$S$14	$T$8:$T$14
	Phase 2, µ	0.317647			Range						Slope	#DIV/0!	#DIV/0!	#DIV/0!	#DIV/0!	#DIV/0!	#DIV/0!	#DIV/0!	#DIV/0!
	constant	0.0436451			Start	1					rate (mmol/gDCW/h):	#DIV/0!	#DIV/0!	#DIV/0!	#DIV/0!	#DIV/0!	#DIV/0!	#DIV/0!	#DIV/0!
	r2	0.83929			End	7					r^2	#DIV/0!	#DIV/0!	#DIV/0!	#DIV/0!	#DIV/0!	#DIV/0!	#DIV/0!	#DIV/0!
ID #2
Sample	Time and Date	Time	Volume	VCD	Viability	TCD	sp.Net µ	CCD	IVCC	DCW	OD600	Ethanol	Acetate	Pyruvate	Butanol	Benzoate	Glycerol	Succ	Fum
		hr	mL	M cells/mL	%	M cells/mL	1/hr	E6 cell*hr/mL	E6 cell*hr/mL	g/L	Au	mM	mM	mM	mM	mM	mM	mM	mM
-1								--	--
0	2013-01-21 09:40:00	0			100	0		0	0	0.009122	0.02
1	2013-01-21 11:40:00	2			100	0	#DIV/0!	#DIV/0!	0	0.0424173	0.093
2	2013-01-21 13:40:00	4			100	0	#DIV/0!	#DIV/0!	0	0.118586	0.26
3	2013-01-21 15:40:00	6			100	0	#DIV/0!	#DIV/0!	0	0.432383	0.948
4	2013-01-21 17:40:00	8			100	0	#DIV/0!	#DIV/0!	0	1.25884	2.76
5	2013-01-21 19:40:00	10			100	0	#DIV/0!	#DIV/0!	0	1.93751	4.248
6	2013-01-21 21:40:00	12			100	0	#DIV/0!	#DIV/0!	0	1.9293	4.23
7	2013-01-21 23:40:00	14			100	0	#DIV/0!	#DIV/0!	0	1.87001	4.1
8	2013-01-22 01:40:00	16			100	0	#DIV/0!	#DIV/0!	0	1.66477	3.65
9	2013-01-22 03:40:00	18			100	0	#DIV/0!	#DIV/0!	0	1.76967	3.88
10	2013-01-22 05:40:00	20			100	0	#DIV/0!	#DIV/0!	0	1.6748	3.672
11	2013-01-22 07:40:00	22			100	0	#DIV/0!	#DIV/0!	0	1.82896	4.01
12					100	0	#DIV/0!	#DIV/0!	#VALUE!	0
13					100	0	#DIV/0!	#DIV/0!	#VALUE!	0
14					100	0	#DIV/0!	#DIV/0!	#VALUE!	0
		$C$39:$C$44	$D$39:$D$44	$E$39:$E$44	$F$39:$F$44	$G$39:$G$44	$H$39:$H$44	$I$39:$I$44	$J$39:$J$44	$K$39:$K$44	$L$39:$L$44	$M$39:$M$44	$N$39:$N$44	$O$39:$O$44	$P$39:$P$44	$Q$39:$Q$44	$R$39:$R$44	$S$39:$S$44	$T$39:$T$44
	Phase 1, µ	0.407657			Range						Slope	#DIV/0!	#DIV/0!	#DIV/0!	#DIV/0!	#DIV/0!	#DIV/0!	#DIV/0!	#DIV/0!
	constant	0.026856			Start	1					rate (mmol/gDCW/h):	#DIV/0!	#DIV/0!	#DIV/0!	#DIV/0!	#DIV/0!	#DIV/0!	#DIV/0!	#DIV/0!
	r2	0.918947			End	6					r^2	#DIV/0!	#DIV/0!	#DIV/0!	#DIV/0!	#DIV/0!	#DIV/0!	#DIV/0!	#DIV/0!
		$C$45:$C$50	$D$45:$D$50	$E$45:$E$50	$F$45:$F$50	$G$45:$G$50	$H$45:$H$50	$I$45:$I$50	$J$45:$J$50	$K$45:$K$50	$L$45:$L$50	$M$45:$M$50	$N$45:$N$50	$O$45:$O$50	$P$45:$P$50	$Q$45:$Q$50	$R$45:$R$50	$S$45:$S$50	$T$45:$T$50
	Phase 2, µ	#NUM!			Range						Slope	#DIV/0!	#DIV/0!	#DIV/0!	#DIV/0!	#DIV/0!	#DIV/0!	#DIV/0!	#DIV/0!
	constant	#NUM!			Start	7					rate (mmol/gDCW/h):	#DIV/0!	#DIV/0!	#DIV/0!	#DIV/0!	#DIV/0!	#DIV/0!	#DIV/0!	#DIV/0!
	r2	#NUM!			End	12					r^2	#DIV/0!	#DIV/0!	#DIV/0!	#DIV/0!	#DIV/0!	#DIV/0!	#DIV/0!	#DIV/0!
ID #3
Sample	Time and Date	Time	Volume	VCD	Viability	TCD	sp.Net µ	CCD	IVCC	DCW	OD600	Ethanol	Acetate	Pyruvate	Butanol	Benzoate	Glycerol	Succ	Fum
		hr	mL	M cells/mL	%	M cells/mL	1/hr	E6 cell*hr/mL	E6 cell*hr/mL	g/L	Au	mM	mM	mM	mM	mM	mM	mM	mM
-1								--	--
0	2013-01-21 09:40:00	0			100	0		0	0	0.009122	0.02
1	2013-01-21 11:40:00	2			100	0	#DIV/0!	#DIV/0!	0	0.0433295	0.095
2	2013-01-21 13:40:00	4			100	0	#DIV/0!	#DIV/0!	0	0.127708	0.28
3	2013-01-21 15:40:00	6			100	0	#DIV/0!	#DIV/0!	0	0.434207	0.952
4	2013-01-21 17:40:00	8			100	0	#DIV/0!	#DIV/0!	0	1.30445	2.86
5	2013-01-21 19:40:00	10			100	0	#DIV/0!	#DIV/0!	0	1.91562	4.2
6	2013-01-21 21:40:00	12			100	0	#DIV/0!	#DIV/0!	0	1.9065	4.18
7	2013-01-21 23:40:00	14			100	0	#DIV/0!	#DIV/0!	0	1.68757	3.7
8	2013-01-22 01:40:00	16			100	0	#DIV/0!	#DIV/0!	0	1.70125	3.73
9	2013-01-22 03:40:00	18			100	0	#DIV/0!	#DIV/0!	0	1.71858	3.768
10	2013-01-22 05:40:00	20			100	0	#DIV/0!	#DIV/0!	0	1.69669	3.72
11	2013-01-22 07:40:00	22			100	0	#DIV/0!	#DIV/0!	0	1.79247	3.93
12					100	0	#DIV/0!	#DIV/0!	#VALUE!	0
13					100	0	#DIV/0!	#DIV/0!	#VALUE!	0
14					100	0	#DIV/0!	#DIV/0!	#VALUE!	0
		$C$70:$C$76	$D$70:$D$76	$E$70:$E$76	$F$70:$F$76	$G$70:$G$76	$H$70:$H$76	$I$70:$I$76	$J$70:$J$76	$K$70:$K$76	$L$70:$L$76	$M$70:$M$76	$N$70:$N$76	$O$70:$O$76	$P$70:$P$76	$Q$70:$Q$76	$R$70:$R$76	$S$70:$S$76	$T$70:$T$76
	Phase 1, µ	0.31924			Range						Slope	#DIV/0!	#DIV/0!	#DIV/0!	#DIV/0!	#DIV/0!	#DIV/0!	#DIV/0!	#DIV/0!
	constant	0.0442566			Start	1					rate (mmol/gDCW/h):	#DIV/0!	#DIV/0!	#DIV/0!	#DIV/0!	#DIV/0!	#DIV/0!	#DIV/0!	#DIV/0!
	r2	0.830607			End	7					r^2	#DIV/0!	#DIV/0!	#DIV/0!	#DIV/0!	#DIV/0!	#DIV/0!	#DIV/0!	#DIV/0!
		$C$71:$C$74	$D$71:$D$74	$E$71:$E$74	$F$71:$F$74	$G$71:$G$74	$H$71:$H$74	$I$71:$I$74	$J$71:$J$74	$K$71:$K$74	$L$71:$L$74	$M$71:$M$74	$N$71:$N$74	$O$71:$O$74	$P$71:$P$74	$Q$71:$Q$74	$R$71:$R$74	$S$71:$S$74	$T$71:$T$74
	Phase 2, µ	0.461208			Range						Slope	#DIV/0!	#DIV/0!	#DIV/0!	#DIV/0!	#DIV/0!	#DIV/0!	#DIV/0!	#DIV/0!
	constant	0.0241719			Start	2					rate (mmol/gDCW/h):	#DIV/0!	#DIV/0!	#DIV/0!	#DIV/0!	#DIV/0!	#DIV/0!	#DIV/0!	#DIV/0!
	r2	0.956448			End	5					r^2	#DIV/0!	#DIV/0!	#DIV/0!	#DIV/0!	#DIV/0!	#DIV/0!	#DIV/0!	#DIV/0!

## Sheet: Pyr_raw
Sample	Time and Date	Time	Volume	VCD	Viability	TCD	sp.Net µ	CCD	IVCC	DCW	OD600	Ethanol	Acetate	Pyruvate	Butanol	Benzoate	Glycerol	Succ	Fum
		hr	mL	M cells/mL	%	M cells/mL	1/hr	E6 cell*hr/mL	E6 cell*hr/mL	g/L	Au	mM	mM	mM	mM	mM	mM	mM	mM
ID # 1
Sample	Time and Date	Time	Volume	VCD	Viability	TCD	sp.Net µ	CCD	IVCC	DCW	OD600	Ethanol	Acetate	Pyruvate	Butanol	Benzoate	Glycerol	Succ	Fum
		hr	mL	M cells/mL	%	M cells/mL	1/hr	E6 cell*hr/mL	E6 cell*hr/mL	g/L	Au	mM	mM	mM	mM	mM	mM	mM	mM
-1								--	--
0	2013-01-21 09:40:00	0			100	0		0	0	0.009122	0.02
1	2013-01-21 11:40:00	2			100	0	#DIV/0!	#DIV/0!	0	0.0250855	0.055
2	2013-01-21 13:40:00	4			100	0	#DIV/0!	#DIV/0!	0	0.0419612	0.092
3	2013-01-21 15:40:00	6			100	0	#DIV/0!	#DIV/0!	0	0.0875712	0.192
4	2013-01-21 17:40:00	8			100	0	#DIV/0!	#DIV/0!	0	0.197947	0.434
5	2013-01-21 19:40:00	10			100	0	#DIV/0!	#DIV/0!	0	0.523603	1.148
6	2013-01-21 21:40:00	12			100	0	#DIV/0!	#DIV/0!	0	0.599315	1.314
7	2013-01-21 23:40:00	14			100	0	#DIV/0!	#DIV/0!	0	0.605701	1.328
8	2013-01-22 01:40:00	16			100	0	#DIV/0!	#DIV/0!	0	0.583808	1.28
9	2013-01-22 03:40:00	18			100	0	#DIV/0!	#DIV/0!	0	0.569213	1.248
10	2013-01-22 05:40:00	20			100	0	#DIV/0!	#DIV/0!	0	0.556442	1.22
11	2013-01-22 07:40:00	22			100	0	#DIV/0!	#DIV/0!	0	0.532725	1.168
12					100	0	#DIV/0!	#DIV/0!	#VALUE!	0
13					100	0	#DIV/0!	#DIV/0!	#VALUE!	0
14					100	0	#DIV/0!	#DIV/0!	#VALUE!	0
		$C$8:$C$14	$D$8:$D$14	$E$8:$E$14	$F$8:$F$14	$G$8:$G$14	$H$8:$H$14	$I$8:$I$14	$J$8:$J$14	$K$8:$K$14	$L$8:$L$14	$M$8:$M$14	$N$8:$N$14	$O$8:$O$14	$P$8:$P$14	$Q$8:$Q$14	$R$8:$R$14	$S$8:$S$14	$T$8:$T$14
	Phase 1, µ	0.297476			Range						Slope	#DIV/0!	#DIV/0!	#DIV/0!	#DIV/0!	#DIV/0!	#DIV/0!	#DIV/0!	#DIV/0!
	constant	0.015363			Start	1					rate (mmol/gDCW/h):	#DIV/0!	#DIV/0!	#DIV/0!	#DIV/0!	#DIV/0!	#DIV/0!	#DIV/0!	#DIV/0!
	r2	0.939845			End	7					r^2	#DIV/0!	#DIV/0!	#DIV/0!	#DIV/0!	#DIV/0!	#DIV/0!	#DIV/0!	#DIV/0!
		$C$8:$C$14	$D$8:$D$14	$E$8:$E$14	$F$8:$F$14	$G$8:$G$14	$H$8:$H$14	$I$8:$I$14	$J$8:$J$14	$K$8:$K$14	$L$8:$L$14	$M$8:$M$14	$N$8:$N$14	$O$8:$O$14	$P$8:$P$14	$Q$8:$Q$14	$R$8:$R$14	$S$8:$S$14	$T$8:$T$14
	Phase 2, µ	0.297476			Range						Slope	#DIV/0!	#DIV/0!	#DIV/0!	#DIV/0!	#DIV/0!	#DIV/0!	#DIV/0!	#DIV/0!
	constant	0.015363			Start	1					rate (mmol/gDCW/h):	#DIV/0!	#DIV/0!	#DIV/0!	#DIV/0!	#DIV/0!	#DIV/0!	#DIV/0!	#DIV/0!
	r2	0.939845			End	7					r^2	#DIV/0!	#DIV/0!	#DIV/0!	#DIV/0!	#DIV/0!	#DIV/0!	#DIV/0!	#DIV/0!
ID #2
Sample	Time and Date	Time	Volume	VCD	Viability	TCD	sp.Net µ	CCD	IVCC	DCW	OD600	Ethanol	Acetate	Pyruvate	Butanol	Benzoate	Glycerol	Succ	Fum
		hr	mL	M cells/mL	%	M cells/mL	1/hr	E6 cell*hr/mL	E6 cell*hr/mL	g/L	Au	mM	mM	mM	mM	mM	mM	mM	mM
-1								--	--
0	2013-01-21 09:40:00	0			100	0		0	0	0.009122	0.02
1	2013-01-21 11:40:00	2			100	0	#DIV/0!	#DIV/0!	0	0.0237172	0.052
2	2013-01-21 13:40:00	4			100	0	#DIV/0!	#DIV/0!	0	0.0433295	0.095
3	2013-01-21 15:40:00	6			100	0	#DIV/0!	#DIV/0!	0	0.0925883	0.203
4	2013-01-21 17:40:00	8			100	0	#DIV/0!	#DIV/0!	0	0.21163	0.464
5	2013-01-21 19:40:00	10			100	0	#DIV/0!	#DIV/0!	0	0.460661	1.01
6	2013-01-21 21:40:00	12			100	0	#DIV/0!	#DIV/0!	0	0.585632	1.284
7	2013-01-21 23:40:00	14			100	0	#DIV/0!	#DIV/0!	0	0.589281	1.292
8	2013-01-22 01:40:00	16			100	0	#DIV/0!	#DIV/0!	0	0.558266	1.224
9	2013-01-22 03:40:00	18			100	0	#DIV/0!	#DIV/0!	0	0.556442	1.22
10	2013-01-22 05:40:00	20			100	0	#DIV/0!	#DIV/0!	0	0.525427	1.152
11	2013-01-22 07:40:00	22			100	0	#DIV/0!	#DIV/0!	0	0.529076	1.16
12					100	0	#DIV/0!	#DIV/0!	#VALUE!	0
13					100	0	#DIV/0!	#DIV/0!	#VALUE!	0
14					100	0	#DIV/0!	#DIV/0!	#VALUE!	0
		$C$39:$C$44	$D$39:$D$44	$E$39:$E$44	$F$39:$F$44	$G$39:$G$44	$H$39:$H$44	$I$39:$I$44	$J$39:$J$44	$K$39:$K$44	$L$39:$L$44	$M$39:$M$44	$N$39:$N$44	$O$39:$O$44	$P$39:$P$44	$Q$39:$Q$44	$R$39:$R$44	$S$39:$S$44	$T$39:$T$44
	Phase 1, µ	0.342152			Range						Slope	#DIV/0!	#DIV/0!	#DIV/0!	#DIV/0!	#DIV/0!	#DIV/0!	#DIV/0!	#DIV/0!
	constant	0.0120875			Start	1					rate (mmol/gDCW/h):	#DIV/0!	#DIV/0!	#DIV/0!	#DIV/0!	#DIV/0!	#DIV/0!	#DIV/0!	#DIV/0!
	r2	0.985177			End	6					r^2	#DIV/0!	#DIV/0!	#DIV/0!	#DIV/0!	#DIV/0!	#DIV/0!	#DIV/0!	#DIV/0!
		$C$45:$C$50	$D$45:$D$50	$E$45:$E$50	$F$45:$F$50	$G$45:$G$50	$H$45:$H$50	$I$45:$I$50	$J$45:$J$50	$K$45:$K$50	$L$45:$L$50	$M$45:$M$50	$N$45:$N$50	$O$45:$O$50	$P$45:$P$50	$Q$45:$Q$50	$R$45:$R$50	$S$45:$S$50	$T$45:$T$50
	Phase 2, µ	#NUM!			Range						Slope	#DIV/0!	#DIV/0!	#DIV/0!	#DIV/0!	#DIV/0!	#DIV/0!	#DIV/0!	#DIV/0!
	constant	#NUM!			Start	7					rate (mmol/gDCW/h):	#DIV/0!	#DIV/0!	#DIV/0!	#DIV/0!	#DIV/0!	#DIV/0!	#DIV/0!	#DIV/0!
	r2	#NUM!			End	12					r^2	#DIV/0!	#DIV/0!	#DIV/0!	#DIV/0!	#DIV/0!	#DIV/0!	#DIV/0!	#DIV/0!
ID #3
Sample	Time and Date	Time	Volume	VCD	Viability	TCD	sp.Net µ	CCD	IVCC	DCW	OD600	Ethanol	Acetate	Pyruvate	Butanol	Benzoate	Glycerol	Succ	Fum
		hr	mL	M cells/mL	%	M cells/mL	1/hr	E6 cell*hr/mL	E6 cell*hr/mL	g/L	Au	mM	mM	mM	mM	mM	mM	mM	mM
-1								--	--
0	2013-01-21 09:40:00	0			100	0		0	0	0.009122	0.02
1	2013-01-21 11:40:00	2			100	0	#DIV/0!	#DIV/0!	0	0.0250855	0.055
2	2013-01-21 13:40:00	4			100	0	#DIV/0!	#DIV/0!	0	0.0419612	0.092
3	2013-01-21 15:40:00	6			100	0	#DIV/0!	#DIV/0!	0	0.0852907	0.187
4	2013-01-21 17:40:00	8			100	0	#DIV/0!	#DIV/0!	0	0.188825	0.414
5	2013-01-21 19:40:00	10			100	0	#DIV/0!	#DIV/0!	0	0.430558	0.944
6	2013-01-21 21:40:00	12			100	0	#DIV/0!	#DIV/0!	0	0.608893	1.335
7	2013-01-21 23:40:00	14			100	0	#DIV/0!	#DIV/0!	0	0.612998	1.344
8	2013-01-22 01:40:00	16			100	0	#DIV/0!	#DIV/0!	0	0.594754	1.304
9	2013-01-22 03:40:00	18			100	0	#DIV/0!	#DIV/0!	0	0.57651	1.264
10	2013-01-22 05:40:00	20			100	0	#DIV/0!	#DIV/0!	0	0.565564	1.24
11	2013-01-22 07:40:00	22			100	0	#DIV/0!	#DIV/0!	0	0.514481	1.128
12					100	0	#DIV/0!	#DIV/0!	#VALUE!	0
13					100	0	#DIV/0!	#DIV/0!	#VALUE!	0
14					100	0	#DIV/0!	#DIV/0!	#VALUE!	0
		$C$70:$C$76	$D$70:$D$76	$E$70:$E$76	$F$70:$F$76	$G$70:$G$76	$H$70:$H$76	$I$70:$I$76	$J$70:$J$76	$K$70:$K$76	$L$70:$L$76	$M$70:$M$76	$N$70:$N$76	$O$70:$O$76	$P$70:$P$76	$Q$70:$Q$76	$R$70:$R$76	$S$70:$S$76	$T$70:$T$76
	Phase 1, µ	0.295661			Range						Slope	#DIV/0!	#DIV/0!	#DIV/0!	#DIV/0!	#DIV/0!	#DIV/0!	#DIV/0!	#DIV/0!
	constant	0.0150593			Start	1					rate (mmol/gDCW/h):	#DIV/0!	#DIV/0!	#DIV/0!	#DIV/0!	#DIV/0!	#DIV/0!	#DIV/0!	#DIV/0!
	r2	0.958168			End	7					r^2	#DIV/0!	#DIV/0!	#DIV/0!	#DIV/0!	#DIV/0!	#DIV/0!	#DIV/0!	#DIV/0!
		$C$71:$C$74	$D$71:$D$74	$E$71:$E$74	$F$71:$F$74	$G$71:$G$74	$H$71:$H$74	$I$71:$I$74	$J$71:$J$74	$K$71:$K$74	$L$71:$L$74	$M$71:$M$74	$N$71:$N$74	$O$71:$O$74	$P$71:$P$74	$Q$71:$Q$74	$R$71:$R$74	$S$71:$S$74	$T$71:$T$74
	Phase 2, µ	0.388989			Range						Slope	#DIV/0!	#DIV/0!	#DIV/0!	#DIV/0!	#DIV/0!	#DIV/0!	#DIV/0!	#DIV/0!
	constant	0.0085785			Start	2					rate (mmol/gDCW/h):	#DIV/0!	#DIV/0!	#DIV/0!	#DIV/0!	#DIV/0!	#DIV/0!	#DIV/0!	#DIV/0!
	r2	0.998858			End	5					r^2	#DIV/0!	#DIV/0!	#DIV/0!	#DIV/0!	#DIV/0!	#DIV/0!	#DIV/0!	#DIV/0!

## Sheet: Fum_raw
Sample	Time and Date	Time	Volume	VCD	Viability	TCD	sp.Net µ	CCD	IVCC	DCW	OD600	Ethanol	Acetate	Pyruvate	Butanol	Benzoate	Glycerol	Succ	Fum
		hr	mL	M cells/mL	%	M cells/mL	1/hr	E6 cell*hr/mL	E6 cell*hr/mL	g/L	Au	mM	mM	mM	mM	mM	mM	mM	mM
ID # 1
Sample	Time and Date	Time	Volume	VCD	Viability	TCD	sp.Net µ	CCD	IVCC	DCW	OD600	Ethanol	Acetate	Pyruvate	Butanol	Benzoate	Glycerol	Succ	Fum
		hr	mL	M cells/mL	%	M cells/mL	1/hr	E6 cell*hr/mL	E6 cell*hr/mL	g/L	Au	mM	mM	mM	mM	mM	mM	mM	mM
-1								--	--
0	2013-01-21 09:40:00	0			100	0		0	0	0.009122	0.02
1	2013-01-21 11:40:00	2			100	0	#DIV/0!	#DIV/0!	0	0.0246294	0.054
2	2013-01-21 13:40:00	4			100	0	#DIV/0!	#DIV/0!	0	0.0396807	0.087
3	2013-01-21 15:40:00	6			100	0	#DIV/0!	#DIV/0!	0	0.0688711	0.151
4	2013-01-21 17:40:00	8			100	0	#DIV/0!	#DIV/0!	0	0.12862	0.282
5	2013-01-21 19:40:00	10			100	0	#DIV/0!	#DIV/0!	0	0.288255	0.632
6	2013-01-21 21:40:00	12			100	0	#DIV/0!	#DIV/0!	0	0.552793	1.212
7	2013-01-21 23:40:00	14			100	0	#DIV/0!	#DIV/0!	0	0.536374	1.176
8	2013-01-22 01:40:00	16			100	0	#DIV/0!	#DIV/0!	0	0.51813	1.136
9	2013-01-22 03:40:00	18			100	0	#DIV/0!	#DIV/0!	0	0.523603	1.148
10	2013-01-22 05:40:00	20			100	0	#DIV/0!	#DIV/0!	0	0.483466	1.06
11	2013-01-22 07:40:00	22			100	0	#DIV/0!	#DIV/0!	0	0.521778	1.144
12					100	0	#DIV/0!	#DIV/0!	#VALUE!	0
13					100	0	#DIV/0!	#DIV/0!	#VALUE!	0
14					100	0	#DIV/0!	#DIV/0!	#VALUE!	0
		$C$8:$C$14	$D$8:$D$14	$E$8:$E$14	$F$8:$F$14	$G$8:$G$14	$H$8:$H$14	$I$8:$I$14	$J$8:$J$14	$K$8:$K$14	$L$8:$L$14	$M$8:$M$14	$N$8:$N$14	$O$8:$O$14	$P$8:$P$14	$Q$8:$Q$14	$R$8:$R$14	$S$8:$S$14	$T$8:$T$14
	Phase 1, µ	0.284688			Range						Slope	#DIV/0!	#DIV/0!	#DIV/0!	#DIV/0!	#DIV/0!	#DIV/0!	#DIV/0!	#DIV/0!
	constant	0.0136478			Start	1					rate (mmol/gDCW/h):	#DIV/0!	#DIV/0!	#DIV/0!	#DIV/0!	#DIV/0!	#DIV/0!	#DIV/0!	#DIV/0!
	r2	0.974635			End	7					r^2	#DIV/0!	#DIV/0!	#DIV/0!	#DIV/0!	#DIV/0!	#DIV/0!	#DIV/0!	#DIV/0!
		$C$8:$C$14	$D$8:$D$14	$E$8:$E$14	$F$8:$F$14	$G$8:$G$14	$H$8:$H$14	$I$8:$I$14	$J$8:$J$14	$K$8:$K$14	$L$8:$L$14	$M$8:$M$14	$N$8:$N$14	$O$8:$O$14	$P$8:$P$14	$Q$8:$Q$14	$R$8:$R$14	$S$8:$S$14	$T$8:$T$14
	Phase 2, µ	0.284688			Range						Slope	#DIV/0!	#DIV/0!	#DIV/0!	#DIV/0!	#DIV/0!	#DIV/0!	#DIV/0!	#DIV/0!
	constant	0.0136478			Start	1					rate (mmol/gDCW/h):	#DIV/0!	#DIV/0!	#DIV/0!	#DIV/0!	#DIV/0!	#DIV/0!	#DIV/0!	#DIV/0!
	r2	0.974635			End	7					r^2	#DIV/0!	#DIV/0!	#DIV/0!	#DIV/0!	#DIV/0!	#DIV/0!	#DIV/0!	#DIV/0!
ID #2
Sample	Time and Date	Time	Volume	VCD	Viability	TCD	sp.Net µ	CCD	IVCC	DCW	OD600	Ethanol	Acetate	Pyruvate	Butanol	Benzoate	Glycerol	Succ	Fum
		hr	mL	M cells/mL	%	M cells/mL	1/hr	E6 cell*hr/mL	E6 cell*hr/mL	g/L	Au	mM	mM	mM	mM	mM	mM	mM	mM
-1								--	--
0	2013-01-21 09:40:00	0			100	0		0	0	0.009122	0.02
1	2013-01-21 11:40:00	2			100	0	#DIV/0!	#DIV/0!	0	0.0246294	0.054
2	2013-01-21 13:40:00	4			100	0	#DIV/0!	#DIV/0!	0	0.0387685	0.085
3	2013-01-21 15:40:00	6			100	0	#DIV/0!	#DIV/0!	0	0.0606613	0.133
4	2013-01-21 17:40:00	8			100	0	#DIV/0!	#DIV/0!	0	0.114937	0.252
5	2013-01-21 19:40:00	10			100	0	#DIV/0!	#DIV/0!	0	0.248118	0.544
6	2013-01-21 21:40:00	12			100	0	#DIV/0!	#DIV/0!	0	0.534549	1.172
7	2013-01-21 23:40:00	14			100	0	#DIV/0!	#DIV/0!	0	0.540022	1.184
8	2013-01-22 01:40:00	16			100	0	#DIV/0!	#DIV/0!	0	0.529076	1.16
9	2013-01-22 03:40:00	18			100	0	#DIV/0!	#DIV/0!	0	0.543671	1.192
10	2013-01-22 05:40:00	20			100	0	#DIV/0!	#DIV/0!	0	0.519954	1.14
11	2013-01-22 07:40:00	22			100	0	#DIV/0!	#DIV/0!	0	0.505359	1.108
12					100	0	#DIV/0!	#DIV/0!	#VALUE!	0
13					100	0	#DIV/0!	#DIV/0!	#VALUE!	0
14					100	0	#DIV/0!	#DIV/0!	#VALUE!	0
		$C$39:$C$44	$D$39:$D$44	$E$39:$E$44	$F$39:$F$44	$G$39:$G$44	$H$39:$H$44	$I$39:$I$44	$J$39:$J$44	$K$39:$K$44	$L$39:$L$44	$M$39:$M$44	$N$39:$N$44	$O$39:$O$44	$P$39:$P$44	$Q$39:$Q$44	$R$39:$R$44	$S$39:$S$44	$T$39:$T$44
	Phase 1, µ	0.308506			Range						Slope	#DIV/0!	#DIV/0!	#DIV/0!	#DIV/0!	#DIV/0!	#DIV/0!	#DIV/0!	#DIV/0!
	constant	0.011301			Start	1					rate (mmol/gDCW/h):	#DIV/0!	#DIV/0!	#DIV/0!	#DIV/0!	#DIV/0!	#DIV/0!	#DIV/0!	#DIV/0!
	r2	0.985021			End	6					r^2	#DIV/0!	#DIV/0!	#DIV/0!	#DIV/0!	#DIV/0!	#DIV/0!	#DIV/0!	#DIV/0!
		$C$45:$C$50	$D$45:$D$50	$E$45:$E$50	$F$45:$F$50	$G$45:$G$50	$H$45:$H$50	$I$45:$I$50	$J$45:$J$50	$K$45:$K$50	$L$45:$L$50	$M$45:$M$50	$N$45:$N$50	$O$45:$O$50	$P$45:$P$50	$Q$45:$Q$50	$R$45:$R$50	$S$45:$S$50	$T$45:$T$50
	Phase 2, µ	#NUM!			Range						Slope	#DIV/0!	#DIV/0!	#DIV/0!	#DIV/0!	#DIV/0!	#DIV/0!	#DIV/0!	#DIV/0!
	constant	#NUM!			Start	7					rate (mmol/gDCW/h):	#DIV/0!	#DIV/0!	#DIV/0!	#DIV/0!	#DIV/0!	#DIV/0!	#DIV/0!	#DIV/0!
	r2	#NUM!			End	12					r^2	#DIV/0!	#DIV/0!	#DIV/0!	#DIV/0!	#DIV/0!	#DIV/0!	#DIV/0!	#DIV/0!
ID #3
Sample	Time and Date	Time	Volume	VCD	Viability	TCD	sp.Net µ	CCD	IVCC	DCW	OD600	Ethanol	Acetate	Pyruvate	Butanol	Benzoate	Glycerol	Succ	Fum
		hr	mL	M cells/mL	%	M cells/mL	1/hr	E6 cell*hr/mL	E6 cell*hr/mL	g/L	Au	mM	mM	mM	mM	mM	mM	mM	mM
-1								--	--
0	2013-01-21 09:40:00	0			100	0		0	0	0.009122	0.02
1	2013-01-21 11:40:00	2			100	0	#DIV/0!	#DIV/0!	0	0.0246294	0.054
2	2013-01-21 13:40:00	4			100	0	#DIV/0!	#DIV/0!	0	0.036488	0.08
3	2013-01-21 15:40:00	6			100	0	#DIV/0!	#DIV/0!	0	0.0615735	0.135
4	2013-01-21 17:40:00	8			100	0	#DIV/0!	#DIV/0!	0	0.109464	0.24
5	2013-01-21 19:40:00	10			100	0	#DIV/0!	#DIV/0!	0	0.202508	0.444
6	2013-01-21 21:40:00	12			100	0	#DIV/0!	#DIV/0!	0	0.446978	0.98
7	2013-01-21 23:40:00	14			100	0	#DIV/0!	#DIV/0!	0	0.51813	1.136
8	2013-01-22 01:40:00	16			100	0	#DIV/0!	#DIV/0!	0	0.51813	1.136
9	2013-01-22 03:40:00	18			100	0	#DIV/0!	#DIV/0!	0	0.525427	1.152
10	2013-01-22 05:40:00	20			100	0	#DIV/0!	#DIV/0!	0	0.496237	1.088
11	2013-01-22 07:40:00	22			100	0	#DIV/0!	#DIV/0!	0	0.532725	1.168
12					100	0	#DIV/0!	#DIV/0!	#VALUE!	0
13					100	0	#DIV/0!	#DIV/0!	#VALUE!	0
14					100	0	#DIV/0!	#DIV/0!	#VALUE!	0
		$C$70:$C$76	$D$70:$D$76	$E$70:$E$76	$F$70:$F$76	$G$70:$G$76	$H$70:$H$76	$I$70:$I$76	$J$70:$J$76	$K$70:$K$76	$L$70:$L$76	$M$70:$M$76	$N$70:$N$76	$O$70:$O$76	$P$70:$P$76	$Q$70:$Q$76	$R$70:$R$76	$S$70:$S$76	$T$70:$T$76
	Phase 1, µ	0.273937			Range						Slope	#DIV/0!	#DIV/0!	#DIV/0!	#DIV/0!	#DIV/0!	#DIV/0!	#DIV/0!	#DIV/0!
	constant	0.0129725			Start	1					rate (mmol/gDCW/h):	#DIV/0!	#DIV/0!	#DIV/0!	#DIV/0!	#DIV/0!	#DIV/0!	#DIV/0!	#DIV/0!
	r2	0.987198			End	7					r^2	#DIV/0!	#DIV/0!	#DIV/0!	#DIV/0!	#DIV/0!	#DIV/0!	#DIV/0!	#DIV/0!
		$C$71:$C$74	$D$71:$D$74	$E$71:$E$74	$F$71:$F$74	$G$71:$G$74	$H$71:$H$74	$I$71:$I$74	$J$71:$J$74	$K$71:$K$74	$L$71:$L$74	$M$71:$M$74	$N$71:$N$74	$O$71:$O$74	$P$71:$P$74	$Q$71:$Q$74	$R$71:$R$74	$S$71:$S$74	$T$71:$T$74
	Phase 2, µ	0.285838			Range						Slope	#DIV/0!	#DIV/0!	#DIV/0!	#DIV/0!	#DIV/0!	#DIV/0!	#DIV/0!	#DIV/0!
	constant	0.0113593			Start	2					rate (mmol/gDCW/h):	#DIV/0!	#DIV/0!	#DIV/0!	#DIV/0!	#DIV/0!	#DIV/0!	#DIV/0!	#DIV/0!
	r2	0.998704			End	5					r^2	#DIV/0!	#DIV/0!	#DIV/0!	#DIV/0!	#DIV/0!	#DIV/0!	#DIV/0!	#DIV/0!

## Sheet: 1
Exponential Trendline			c: =EXP(INDEX(LINEST(LN(y),x),1,2))
Equation: y = c *e ^(b * x)			b: =INDEX(LINEST(LN(y),x),1)
			r2: =INDEX(LINEST(LN(y),x,TRUE,TRUE),3)
	Glc	Lac
MW	180.156	90.08
		gDW/cell	3e-13	neidhardt pg 8
		gDW/1E+06 cells	3e-07
		Fe(II)							weight per OD
		Conc. (mM)	OD562		slope	178.34			0.4561	gDW L-1 OD600-1
		75	0.418		intercept	-0.0310299
		50	0.29
		37.5	0.201
		25	0.138
		18.75	0.109
		12.5	0.073
		9.375	0.054
		6.25	0.035
		4.6875	0.025
		3.125	0.018
		2.34375	0.012
		1.5625	0.009

## Sheet: 2
Exponential Trendline			c: =EXP(INDEX(LINEST(LN(y),x),1,2))
Equation: y = c *e ^(b * x)			b: =INDEX(LINEST(LN(y),x),1)
			r2: =INDEX(LINEST(LN(y),x,TRUE,TRUE),3)
	Glc	Lac
MW	180.156	90.08
		gDW/cell	3e-13	neidhardt pg 8
		gDW/1E+06 cells	3e-07
		Fe(II)							weight per OD
		Conc. (mM)	OD562		slope	178.34			0.4561	gDW L-1 OD600-1
		75	0.418		intercept	-0.0310299
		50	0.29
		37.5	0.201
		25	0.138
		18.75	0.109
		12.5	0.073
		9.375	0.054
		6.25	0.035
		4.6875	0.025
		3.125	0.018
		2.34375	0.012
		1.5625	0.009

[truncated: 2 more sheets: 3, 4]
