# Supplementary material for: Multi-omic data integration enables discovery of hidden biological regularities
Source: Nat Commun. 2016 Oct 26;7:13091. doi: 10.1038/ncomms13091 (PMC5095171; doi:10.1038/ncomms13091)
Supplement: Supplementary Data 2 — Computed model keff parameters [file ncomms13091-s3.csv]

	default	glc_avg	glc_std	glc_n	glc_delta	glc_percent	glc_cv	pyr_avg	pyr_std	pyr_n	pyr_delta	pyr_percent	pyr_cv	fum_avg	fum_std	fum_n	fum_delta	fum_percent	fum_cv	ac_avg	ac_std	ac_n	ac_delta	ac_percent	ac_cv
keff_1NITRATREDUCTZ_DASH_CPLX_2pheme_bmocogdp_integration_NARW_DASH_MONOMER_forward_priming_keff	24.3054158771	1272.00354338	726.965342522	148	-1247.6981275	51.3341608229	0.571512042012	1221.093315	730.5422557	186	-1196.78789913	49.2395565325	0.598268982988	1205.50416586	709.423088165	97	-1181.19874999	48.5981707107	0.588486633438	1234.65652297	664.907552493	83	-1210.35110709	49.7975888671	0.538536459432
keff_2OXOGLUTARATEDEH_DASH_CPLX_mod_mg2_LipA_mediated_lipo_modification_EG11796_DASH_MONOMER_forward_priming_keff	32.1304619626	1678.09510065	889.453305154	148	-1645.96463869	51.2275435256	0.530037484055	1679.2134816	853.316617742	186	-1647.08301963	51.2623510222	0.50816446336	1662.08229983	875.760903787	97	-1629.95183787	50.7291753155	0.526905860122	1571.11838291	932.196453665	83	-1538.98792095	47.8980950458	0.593333044666
keff_2OXOGLUTARATEDEH_DASH_CPLX_mod_mg2_LipB_mediated_lipo_modification_EG11591_DASH_MONOMER_forward_priming_keff	22.7085979098	990.867720348	648.043515352	148	-968.159122438	42.6340334302	0.654016173949	1145.46095853	693.239094789	186	-1122.75236062	49.4417297396	0.605205345173	1167.69353043	660.205540559	97	-1144.98493252	50.4207673708	0.565392822134	1130.69010305	672.383688045	83	-1107.98150514	48.7912776272	0.594666643169
keff_3OAR1401_3_DASH_OXOACYL_DASH_ACP_DASH_REDUCT_DASH_MONOMER_forward_priming_keff	23.8987715448	18.677546974	1.18764235966	148	5.22122457086	0.218472508558	0.0635866348679	2.20807914243	2.7013422125	186	21.6906924024	0.907607002381	1.22339012248	1118.23449404	616.232778388	97	-1094.3357225	45.7904591641	0.551076524353	0.562504148944	0.66380415574	83	23.3362673959	0.976463051756	1.18008757266
keff_3OAS1401_3_DASH_OXOACYL_DASH_ACP_DASH_SYNTHII_DASH_CPLX_forward_priming_keff	59.4228718122	45.9743620662	5.5481958913	147	13.448509746	0.226318744549	0.12068021484	7.60823541398	8.36869248932	186	51.8146363983	0.871964528439	1.09995183298	6.33105340723	9.56165204293	97	53.091818405	0.893457633161	1.51027821563	2.90269752195	2.86483249073	83	56.5201742903	0.951151847202	0.986955226668
keff_5DOAN_CPLX0_DASH_1541_forward_priming_keff	38.7484622804	1840.39511236	1078.94467468	148	-1801.64665007	46.4959522016	0.586257085469	1858.00367193	1102.30113696	186	-1819.25520965	46.9503846755	0.593271775301	2000.55641699	1103.20366151	97	-1961.80795471	50.6293111843	0.551448413124	1962.95432509	1134.29889225	83	-1924.2058628	49.65889611	0.577852921869
keff_A5PISO_CPLX0_DASH_3929_forward_priming_keff	83.784843283	80.1412071872	0.73788758837	148	3.64363609587	0.0434880099204	0.00920734306693	35.3911533085	1.90440124479	186	48.3936899746	0.577594802094	0.0538100928273	33.9722162157	2.50446290034	97	49.8126270673	0.594530288718	0.0737209160695	19.596197888	3.57457673856e-15	82	64.1886453951	0.766112853828	1.82411749412e-16
keff_ACCOAC_ACETYL_DASH_COA_DASH_CARBOXYLMULTI_DASH_CPLX_mod_btn_forward_priming_keff	139.704169832	79.5182442132	4.37441611249	148	60.185925619	0.430809801105	0.0550114776272	13.3852161468	16.3753412213	186	126.318953685	0.904188857334	1.22339012248	12.5865663858	20.9361346637	97	127.117603446	0.909905578331	1.663371409	4.72995291838	5.58175865825	83	134.974216914	0.96614307988	1.18008757266
keff_ACGK_ACETYLGLUTKIN_DASH_CPLX_mod_mg2_forward_priming_keff	41.9061368985	1.18533720573	0.207599086652	148	40.7207996928	0.971714472069	0.175139264715	0.421048344947	0.00978385268791	186	41.4850885535	0.989952585084	0.0232368867027	0.444870617985	0.00440355515985	97	41.4612662805	0.989384117676	0.00989850752517	0.389007728026	0.288333272296	83	41.5171291705	0.990717165627	0.741201913285
keff_ACGS_N_DASH_ACETYLTRANSFER_DASH_CPLX_forward_priming_keff	149.733837752	41.8797435118	7.33478748512	148	107.85409424	0.720305415659	0.175139264715	34.4928772035	0.80150707963	186	115.240960548	0.769638728817	0.0232368867027	20.0588795159	0.198552969835	97	129.674958236	0.866036429593	0.00989850752517	29.1135598926	21.5790262949	83	120.620277859	0.805564591613	0.741201913285
keff_ACOAD1f_ACYLCOADEHYDROG_DASH_MONOMER_reverse_priming_keff	61.0574794714	2575.13153354	1034.17259442	134	-2514.07405407	41.175529613	0.401599910898	2457.56219185	980.540809924	180	-2396.50471238	39.2499777772	0.398989215074	2469.99962141	1004.04331882	88	-2408.94214194	39.453678121	0.406495333083	2023.91340375	978.17052792	83	-1962.85592428	32.1476736555	0.483306512082
keff_ACOAD2f_ACYLCOADEHYDROG_DASH_MONOMER_reverse_priming_keff	61.0574794714	2575.13153354	1034.17259442	134	-2514.07405407	41.175529613	0.401599910898	2457.56219185	980.540809924	180	-2396.50471238	39.2499777772	0.398989215074	2469.99962141	1004.04331882	88	-2408.94214194	39.453678121	0.406495333083	2023.91340375	978.17052792	83	-1962.85592428	32.1476736555	0.483306512082
keff_ACOAD3f_ACYLCOADEHYDROG_DASH_MONOMER_reverse_priming_keff	61.0574794714	2575.13153354	1034.17259442	134	-2514.07405407	41.175529613	0.401599910898	2457.56219185	980.540809924	180	-2396.50471238	39.2499777772	0.398989215074	2469.99962141	1004.04331882	88	-2408.94214194	39.453678121	0.406495333083	2023.91340375	978.17052792	83	-1962.85592428	32.1476736555	0.483306512082
keff_ACODA_ACETYLORNDEACET_DASH_CPLX_mod_zn2_forward_priming_keff	58.6905016431	2.56887710699	0.449911247663	148	56.1216245361	0.956230104786	0.175139264715	1.44920929297	0.0336751121493	186	57.2412923501	0.975307600849	0.0232368867027	1.34963092063	0.0133593318241	97	57.3408707225	0.977004270149	0.00989850752517	1.71666167631	1.27239291895	83	56.9738399668	0.970750604812	0.741201913285
keff_ACONTa_CPLX0_DASH_7760_mod_4fe4s_forward_priming_keff	109.88222585	1739.62352492	1005.2441689	148	-1629.74129907	14.831709919	0.577851560694	2169.32879614	837.817117792	185	-2059.44657029	18.7423084521	0.386210296605	539.265484257	168.852668994	97	-429.383258406	3.9076680062	0.313116032684	1943.86565713	288.429070103	81	-1833.98343128	16.6904466767	0.148379117171
keff_ACONTb_CPLX0_DASH_7760_mod_4fe4s_forward_priming_keff	109.88222585	1767.51191201	1006.06468811	143	-1657.62968616	15.0855124505	0.569198250529	2186.74084753	824.652059646	183	-2076.85862168	18.9007694884	0.377114672998	539.265484257	168.852668994	97	-429.383258406	3.9076680062	0.313116032684	1920.3460744	322.320908057	83	-1810.46384855	16.4764031174	0.167845219335
keff_ADNK1_ADENYL_DASH_KIN_DASH_MONOMER_mod_mg2_forward_priming_keff	22.4965981654	79.4188537137	108.031546236	148	-56.9222555483	2.53026058117	1.36027581845	56.2625002672	114.363792044	186	-33.7659021018	1.50093369022	2.03268236393	1322.78393545	456.418747078	92	-1300.28733729	57.7992871512	0.34504406566	22.9821980445	18.7206931577	83	-0.485599879098	0.0215854804148	0.814573659208
keff_ADSK_ADENYLYLSULFKIN_DASH_CPLX_mod_cd2_forward_priming_keff	36.2987284403	5.57596263574	1.26373498297	148	30.7227658045	0.846386832946	0.2266397868	3.23064557361	0.0810264928974	186	33.0680828667	0.910998381695	0.0250805887093	1.87228599773	0.0193907168652	97	34.4264424425	0.948420066537	0.0103567066617	1.7354249039	0.919440086306	83	34.5633035364	0.952190476679	0.529806898726
keff_ADSK_ADENYLYLSULFKIN_DASH_CPLX_mod_cobalt2_forward_priming_keff	36.2987284403	5.57596263574	1.26373498297	148	30.7227658045	0.846386832946	0.2266397868	3.23064557361	0.0810264928974	186	33.0680828667	0.910998381695	0.0250805887093	1.87228599773	0.0193907168652	97	34.4264424425	0.948420066537	0.0103567066617	1.7354249039	0.919440086306	83	34.5633035364	0.952190476679	0.529806898726
keff_ADSK_ADENYLYLSULFKIN_DASH_CPLX_mod_mg2_forward_priming_keff	36.2987284403	5.57596263574	1.26373498297	148	30.7227658045	0.846386832946	0.2266397868	3.23064557361	0.0810264928974	186	33.0680828667	0.910998381695	0.0250805887093	1.87228599773	0.0193907168652	97	34.4264424425	0.948420066537	0.0103567066617	1.7354249039	0.919440086306	83	34.5633035364	0.952190476679	0.529806898726
keff_ADSK_ADENYLYLSULFKIN_DASH_CPLX_mod_mn2_forward_priming_keff	36.2987284403	5.57596263574	1.26373498297	148	30.7227658045	0.846386832946	0.2266397868	3.23064557361	0.0810264928974	186	33.0680828667	0.910998381695	0.0250805887093	1.87228599773	0.0193907168652	97	34.4264424425	0.948420066537	0.0103567066617	1.7354249039	0.919440086306	83	34.5633035364	0.952190476679	0.529806898726
keff_ADSL1r_ASL_DASH_MONOMER_forward_priming_keff	40.4451153628	9.70567403596	0.287412225254	148	30.7394413268	0.760028523867	0.029612804241	15.6039612969	0.286135033898	186	24.8411540659	0.614194170127	0.0183373329666	5.32316388194	0.0773111310125	97	35.1219514808	0.868385493917	0.0145235301274	9.21947117833	0.284460209069	83	31.2256441844	0.772049823677	0.0308542869289
keff_ADSL2r_ASL_DASH_MONOMER_forward_priming_keff	40.4451153628	9.70567403596	0.287412225254	148	30.7394413268	0.760028523867	0.0296128042411	15.6039612969	0.286135033897	186	24.8411540659	0.614194170127	0.0183373329665	5.32316388194	0.0773111310126	97	35.1219514808	0.868385493917	0.0145235301274	9.21947117833	0.284460209069	83	31.2256441844	0.772049823677	0.0308542869289
keff_ADSS_ADENYLOSUCCINATE_DASH_SYN_DASH_DIMER_mod_mg2_forward_priming_keff	63.8211892414	3461.17362373	1992.93912258	148	-3397.35243449	53.2323586394	0.575798656534	3216.79647304	1890.71206034	186	-3152.9752838	49.4032674927	0.587762413999	3559.53143488	1763.36279523	97	-3495.71024564	54.7735052761	0.495391831057	3259.41067585	1960.01437402	83	-3195.58948661	50.0709799456	0.601340109898
keff_AGPAT1601_1_DASH_ACYLGLYCEROL_DASH_3_DASH_P_DASH_ACYLTRANSFER_DASH_MONOMER_forward_priming_keff	25.2234760505	1161.38058643	611.745945738	148	-1136.15711038	45.0436374472	0.526740289003	1125.85437228	634.904194571	186	-1100.63089623	43.635179149	0.563931011155	1108.23779629	640.404697274	97	-1083.01432024	42.9367593137	0.577858560157	1075.66763563	577.625045941	83	-1050.44415958	41.6454955486	0.536992121735
keff_AGPAT1611_1_DASH_ACYLGLYCEROL_DASH_3_DASH_P_DASH_ACYLTRANSFER_DASH_MONOMER_forward_priming_keff	25.2234760505	1161.38058643	611.745945738	148	-1136.15711038	45.0436374472	0.526740289003	1125.85437228	634.904194571	186	-1100.63089623	43.635179149	0.563931011155	1108.23779629	640.404697274	97	-1083.01432024	42.9367593137	0.577858560157	1075.66763563	577.625045941	83	-1050.44415958	41.6454955486	0.536992121735
keff_AGPR_N_DASH_ACETYLGLUTPREDUCT_DASH_MONOMER_reverse_priming_keff	30.8652195435	0.639215995176	0.111951819389	148	30.2260035483	0.979290087528	0.175139264715	0.292856154392	0.00680506527981	186	30.5723633891	0.990511774783	0.0232368867027	0.244315013087	0.00241835399556	97	30.6209045304	0.992084455685	0.00989850752517	0.276855771868	0.205206027813	83	30.5883637716	0.991030170011	0.741201913285
keff_AHCYSNS_CPLX0_DASH_1541_forward_priming_keff	38.7484622804	1840.39511236	1078.94467468	148	-1801.64665007	46.4959522016	0.586257085469	1858.00367193	1102.30113696	186	-1819.25520965	46.9503846755	0.593271775301	2000.55641699	1103.20366151	97	-1961.80795471	50.6293111843	0.551448413124	1962.95432509	1134.29889225	83	-1924.2058628	49.65889611	0.577852921869
keff_AICART_AICARTRANSIMPCYCLO_DASH_CPLX_forward_priming_keff	43.8068006596	5.14901165855	0.164257218369	148	38.6577890011	0.882460906046	0.0319007276079	1967.38840666	1095.67167627	186	-1923.581606	43.9105704374	0.556916810405	2057.20443217	1125.84780359	97	-2013.39763151	45.9608462885	0.547270745669	3.50052389619	0.149855397386	83	40.3062767634	0.920091770148	0.0428094199125
keff_AIRC2_PURK_DASH_CPLX_forward_priming_keff	55.6681101971	40.7563360661	0.942161494835	148	14.911774131	0.267869235693	0.0231169331146	19.0688669148	0.316343763826	186	36.5992432823	0.65745438731	0.016589541751	18.6637827516	0.229132262746	97	37.0043274455	0.664731159625	0.0122768393629	21.5201816757	0.165908215793	83	34.1479285214	0.61341993469	0.00770942449715
keff_AIRC3_PURE_DASH_CPLX_reverse_priming_keff	86.5599734664	19.6905831558	0.455185893799	148	66.8693903106	0.77252091969	0.0231169331146	7.38996857899	0.122596192279	186	79.1700048874	0.914626029988	0.016589541751	7.94906659525	0.0975894136751	97	78.6109068711	0.908166947413	0.0122768393629	5.83704481157	0.0450002562613	83	80.7229286548	0.932566467181	0.00770942449715
keff_ANPRT_ANTHRANSYNCOMPII_DASH_MONOMER_forward_priming_keff	43.5437668039	0.298711011904	0.0715336530032	148	43.245055792	0.993139982279	0.239474442362	0.167278692545	0.00371337877722	186	43.3764881114	0.996158377999	0.0221987553867	0.164333528588	0.00144785028656	97	43.3794332754	0.996226014866	0.00881043752303	0.213858153582	0.156028577435	83	43.3299086504	0.995088662069	0.729589098294
keff_ANS_ANTHRANSYN_DASH_CPLX_mod_cobalt2_forward_priming_keff	123.664213761	3.7080748459	0.887989155959	148	119.956138916	0.970014972536	0.239474442362	5.61854990498	0.124724814969	186	118.045663856	0.954566080727	0.0221987553867	3.11298163986	0.0274267302484	97	120.551232122	0.974827142427	0.00881043752303	4.811146866	3.51016030373	83	118.853066895	0.961095075773	0.729589098294
keff_ANS_ANTHRANSYN_DASH_CPLX_mod_fe2_forward_priming_keff	123.664213761	3.7080748459	0.887989155959	148	119.956138916	0.970014972536	0.239474442362	5.61854990498	0.124724814969	186	118.045663856	0.954566080727	0.0221987553867	3.11298163986	0.0274267302484	97	120.551232122	0.974827142427	0.00881043752303	4.811146866	3.51016030373	83	118.853066895	0.961095075773	0.729589098294
keff_ANS_ANTHRANSYN_DASH_CPLX_mod_mg2_forward_priming_keff	123.664213761	3.7080748459	0.887989155959	148	119.956138916	0.970014972536	0.239474442362	5.61854990498	0.124724814969	186	118.045663856	0.954566080727	0.0221987553867	3.11298163986	0.0274267302484	97	120.551232122	0.974827142427	0.00881043752303	4.811146866	3.51016030373	83	118.853066895	0.961095075773	0.729589098294
keff_APRAUR_CPLX0_DASH_7659_forward_priming_keff	56.6038730552	0.0747885153731	9.29697906151e-05	148	56.5290845398	0.99867873855	0.00124310250245	0.0389027356914	0.000255530425769	186	56.5649703195	0.999312719544	0.0065684436127	0.0315834787276	0.000231779728029	97	56.5722895765	0.99944202619	0.00733863834406	0.0186778459471	0.00165896565686	83	56.5851952093	0.999670025301	0.088819966797
keff_ARGSL_ARGSUCCINLYA_DASH_MONOMER_forward_priming_keff	39.7194739254	1.79750501064	0.314813705885	148	37.9219689147	0.954744994508	0.175139264715	1.52955711042	0.0355421452802	186	38.1899168149	0.961491002794	0.0232368867027	0.896495916294	0.00887397157373	97	38.8229780091	0.977429310419	0.00989850752517	1.36883078184	1.01457999447	83	38.3506431435	0.965537539988	0.741201913285
keff_ARGSS_CPLX0_DASH_238_mod_mg2_forward_priming_keff	111.641136751	5290.49991947	3356.65548442	148	-5178.85878272	46.3884454549	0.634468487953	5402.29534799	3345.94529397	186	-5290.65421124	47.3898274882	0.619356232572	5052.27474116	3350.18011305	97	-4940.63360441	44.2545977959	0.663103311812	0.710197096684	0.526399446872	83	110.930939655	0.993638571611	0.741201913285
keff_ASAD_ASP_DASH_SEMIALDEHYDE_DASH_DEHYDROGENASE_DASH_CPLX_reverse_priming_keff	56.2587005304	2974.02471392	1548.6174003	148	-2917.76601339	51.8633737695	0.520714368327	2778.20001781	1534.92201433	186	-2721.94131728	48.3825842335	0.552487943449	3068.04972608	1638.22971796	97	-3011.79102555	53.5346710314	0.533964526073	2749.55849598	1629.36577065	83	-2693.29979544	47.8734803693	0.592591782658
keff_ASNS2_ASNSYNA_DASH_CPLX_mod_mg2_forward_priming_keff	52.660701346	2.3910572081	0.373366353329	148	50.2696441379	0.954595036774	0.156151158602	1.09456029163	0.0270007090379	186	51.5661410544	0.979214855411	0.0246680874907	1.09093760821	0.0147304012547	97	51.5697637378	0.979283648331	0.0135025148494	1.32017971377	0.576040209023	83	51.3405216323	0.974930457058	0.436334692174
keff_ASPTA_ASPAMINOTRANS_DASH_DIMER_mod_pydx5p_reverse_priming_keff	59.9696249938	18.4160690925	3.02440322781	148	41.5535559014	0.692910050807	0.164226318473	10.2465110777	1.59255587949	186	49.7231139162	0.829138316627	0.155424209023	2952.18133028	1650.44532543	97	-2892.21170529	48.2279438229	0.559059603997	4.91549288391	1.08482738832	83	55.0541321099	0.918033623115	0.220695546497
keff_ATPPRT_CPLX0_DASH_7614_forward_priming_keff	49.0855529751	0.830288281054	0.159292736157	148	48.255264694	0.983084874658	0.191852323816	0.405855941549	0.00998303306053	186	48.6796970335	0.991731662028	0.0245974791509	0.303669837604	0.00291402068366	97	48.7818831375	0.993813457948	0.00959601620846	0.354790280257	0.132251367341	83	48.7307626948	0.992772001969	0.372759274141
keff_BMOCOS_EG10153_DASH_MONOMER_forward_priming_keff	35.9579604103	1.80231879884e-05	8.22432010572e-06	148	35.9579423871	0.999999498771	0.456318832773	2.13701380933e-05	4.74949706377e-06	186	35.9579390402	0.999999405691	0.222249245328	1.76878295527e-05	2.48940804743e-06	97	35.9579427225	0.999999508097	0.140741295591	4.44890809395e-06	8.5218213114e-22	83	35.9579559614	0.999999876275	1.91548603195e-16
keff_BPNT_EG10043_DASH_MONOMER_mod_mg2_forward_priming_keff	25.0188589945	1.51920404647	0.344312081199	148	23.499654948	0.939277644644	0.2266397868	0.548797208209	0.0137641570639	186	24.4700617863	0.978064658811	0.0250805887093	0.374029524639	0.00387371406949	97	24.6448294699	0.98505009662	0.0103567066617	0.299511715778	0.158683373268	83	24.7193472787	0.98802856214	0.529806898726
keff_CBL1abcpp_ABC_DASH_5_DASH_CPLX_forward_priming_keff	91.6696397514	0.00272789692879	1.80216333851e-08	148	91.6669118544	0.99997024209	6.60642020412e-06	0.000943399289117	4.83277502257e-10	186	91.6686963521	0.999989708705	5.12272489319e-07	0.000781713861617	1.28981096263e-10	97	91.6688580375	0.999991472489	1.64997836928e-07	0.000401178377754	3.37886440229e-09	83	91.669238573	0.999995623651	8.4223492333e-06
keff_CBLAT_COBALADENOSYLTRANS_DASH_MONOMER_forward_priming_keff	21.3510611401	1.74851129486e-05	2.76679261459e-09	148	21.351043655	0.999999181066	0.000158237045578	4.67667797671e-05	6.00307476456e-11	186	21.3510143734	0.999997809627	1.28361943979e-06	8.33740248029e-06	1.58012617011e-11	97	21.3510528027	0.999999609509	1.89522596977e-06	5.92068332417e-06	2.58083363003e-10	83	21.3510552194	0.999999722698	4.35901312183e-05
keff_CCGS_G6245_DASH_MONOMER_forward_priming_keff	23.8628644489	0.00400721557682	0.000715839442347	148	23.8588572333	0.999832073153	0.178637617224	0.00261513224767	6.39665487641e-05	186	23.8602493167	0.999890409961	0.0244601583041	0.000926085281651	1.09586796309e-05	97	23.8619383636	0.999961191361	0.0118333374345	0.00173891313829	0.000596047155994	83	23.8611255358	0.999927128902	0.342769942253
keff_CDGR_QueF_dim_forward_priming_keff	48.2214766447	0.00717461221647	0.00128165563086	148	48.2143020325	0.999851215419	0.178637617224	0.00377088624459	9.22364744892e-05	186	48.2177057585	0.999921800689	0.0244601583041	0.00119853978148	1.41827256629e-05	97	48.2202781049	0.999975145104	0.0118333374345	0.00178789081522	0.000612835231488	83	48.2196887539	0.99996292335	0.342769942253
keff_CDPMEK_CPLX0_DASH_3841_mod_mg2_forward_priming_keff	46.359977732	0.0133274619201	0.00348650751857	148	46.3466502701	0.999712522254	0.261603262456	0.00241449164896	6.3092651509e-05	186	46.3575632404	0.999947918619	0.0261308220039	0.00119758431124	1.13914867285e-05	97	46.3587801477	0.999974167712	0.00951205407551	0.00242121372407	0.00129294027264	83	46.3575565183	0.999947773622	0.534005015662
keff_CHORS_AROC_DASH_CPLX_mod_fadh2_forward_priming_keff	93.0507031181	12.464735168	3.55632565568	148	80.5859679501	0.866043621915	0.285310967923	5.21147566835	0.129546402638	186	87.8392274498	0.94399316186	0.0248579118243	3.78831225491	0.0403463514079	97	89.2623908632	0.959287655784	0.0106502180108	3.81051808299	1.94282978677	83	89.2401850351	0.959049013545	0.509859747273
keff_CHORS_AROC_DASH_CPLX_mod_fmnh2_forward_priming_keff	93.0507031181	12.464735168	3.55632565568	148	80.5859679501	0.866043621915	0.285310967923	5.21147566835	0.129546402638	186	87.8392274498	0.94399316186	0.0248579118243	3.78831225491	0.0403463514079	97	89.2623908632	0.959287655784	0.0106502180108	3.81051808299	1.94282978677	83	89.2401850351	0.959049013545	0.509859747273
keff_CPLX0_DASH_1762_mod_fad_2fe2s_integration_via_CPLX0_DASH_7824_G6712_DASH_MONOMER_forward_priming_keff	18.6117761004	948.094349798	549.452734778	148	-929.482573697	49.9405628287	0.57953381422	932.482131788	568.508998472	186	-913.870355688	49.1017273556	0.609672806686	980.690462442	564.517878669	97	-962.078686341	51.691933169	0.57563308739	907.072280559	553.244931704	83	-888.460504459	47.7364706981	0.609923755319
keff_CPLX0_DASH_1762_mod_fad_2fe2s_integration_via_CPLX_DASH_7524_mod_mn2_G6712_DASH_MONOMER_forward_priming_keff	18.6117761004	921.832217575	526.526191306	148	-903.220441475	48.5295136047	0.57117356203	922.675497049	529.553194732	186	-904.063720949	48.5748225247	0.573932218234	895.209104517	516.696180806	97	-876.597328416	47.0990690886	0.577179318439	979.316905451	537.105085084	83	-960.70512935	51.6181327438	0.548448701431
keff_CPLX0_DASH_1762_mod_fad_2fe2s_integration_via_IscA_tetra_G6712_DASH_MONOMER_forward_priming_keff	18.6117761004	963.264297172	535.90037938	148	-944.652521072	50.7556353555	0.556337840978	924.141654037	537.469795898	186	-905.529877937	48.6535982944	0.581588107786	991.28326157	559.612052675	97	-972.671485469	52.2610781593	0.564532938636	975.835953632	536.433158767	83	-957.224177532	51.4311032094	0.549716534598
keff_CPMPS_EG11595_DASH_MONOMER_EG11666_DASH_MONOMER_forward_priming_keff	42.3535011637	2.47016220917e-05	1.12718153605e-05	148	42.3534764621	0.999999416775	0.456318832774	2.81814804611e-05	6.26331276468e-06	186	42.3534729823	0.999999334613	0.222249245328	1.93635846212e-05	2.72525598688e-06	97	42.3534818002	0.99999954281	0.140741295591	3.52377613706e-06	1.27827319671e-21	83	42.35349764	0.999999916801	3.62756641452e-16
keff_CPPPGO_CPLX0_DASH_7808_mod_mn2_forward_priming_keff	50.1371974465	153.983113319	16.99454873	148	-103.845915872	2.07123495451	0.110366314616	174.005913755	16.5648828164	186	-123.868716309	2.47059513929	0.0951972404783	148.317830673	0.746463690217	97	-98.1806332267	1.95823935575	0.00503286548104	146.131832748	26.662837466	83	-95.9946353018	1.91463903431	0.182457421935
keff_CS_CITRATE_DASH_SI_DASH_SYNTHASE_forward_priming_keff	147.032655747	173.745259768	151.228210716	148	-26.7126040209	0.181678035298	0.8704019374	7454.99745093	4144.76167281	186	-7307.96479518	49.7030048055	0.555970904094	7490.66231737	3854.1224167	97	-7343.62966162	49.9455690594	0.514523583284	7184.93553719	4450.0859326	83	-7037.90288145	47.8662569595	0.61936337627
keff_CTPS2_CTPSYN_DASH_CPLX_mod_mg2_forward_priming_keff	128.808931933	8.35109419473	0.91058033376	148	120.457837738	0.93516680816	0.109037248596	6.90528735536	0.0687900330455	186	121.903644578	0.946391238156	0.00996193634029	5.57477520663	0.0494216303615	97	123.234156727	0.95672058511	0.00886522389328	6.41691627418	0.0178022974071	83	122.392015659	0.950182676171	0.00277427609251
keff_CU2tpp_EG11167_DASH_MONOMER_forward_priming_keff	24.5432446133	1533.58783483	572.397909765	148	-1509.04459022	61.4851301855	0.373241034366	1569.68837932	542.253189121	186	-1545.1451347	62.9560255399	0.345452763915	1547.41115515	558.852402105	97	-1522.86791054	62.0483532042	0.361153142941	1471.63889642	626.251402764	83	-1447.0956518	58.9610572933	0.425546922067
keff_CYSS_ACSERLYB_DASH_CPLX_mod_pydx5p_forward_priming_keff	48.3077596237	1.55914767259	0.0144335150832	147	46.7486119512	0.967724695065	0.00925731111742	0.614424781096	0.0154101352275	186	47.6933348427	0.987281033402	0.0250805887093	0.477493141542	0.0049452563999	97	47.8302664822	0.990115601608	0.0103567066617	0.398640183849	0.211202319513	83	47.9091194399	0.991747905783	0.529806898726
keff_CYSTL_CYSTATHIONINE_DASH_BETA_DASH_LYASE_DASH_CPLX_mod_pydx5p_forward_priming_keff	100.22885881	8.12539618815	2.40096735849	148	92.1034626217	0.918931570362	0.295489266356	7.6922775192	0.197819580477	186	92.5365812907	0.923252867382	0.0257166463357	2.92960877763	0.0307575403954	97	97.2992500322	0.97077080581	0.0104988558985	5.2277656248	3.26164993583	83	95.0010931851	0.947841712588	0.623908983287
keff_CYTBO3_4pp_CYT_DASH_O_DASH_UBIOX_DASH_CPLX_mod_pheme_mod_cu2_forward_priming_keff	87.3712198368	3270.27326376	2104.60640331	148	-3182.90204392	36.4296395297	0.643556740849	3270.75026844	1512.56178595	186	-3183.3790486	36.4350990469	0.462451016375	3236.53330642	1604.97325387	97	-3149.16208658	36.0434716656	0.495892704299	4100.14836198	2492.8328871	83	-4012.77714214	45.9279056609	0.607986020755
keff_CYTK1_CMPKI_DASH_MONOMER_mod_mg2_forward_priming_keff	23.3209811466	13.1448295257	2.47227670674	148	10.176151621	0.436351779413	0.188079784672	8.35372886885	1.6017507746	186	14.9672522778	0.641793421284	0.191740814162	5.87364882323	0.838148362664	97	17.4473323234	0.748138863185	0.142696369478	3.43349028561	0.0519563878445	83	19.887490861	0.852772477109	0.0151322367395
keff_DAPDC_DIAMINOPIMDECARB_DASH_CPLX_mod_pydx5p_forward_priming_keff	105.330886246	13.77068544	1.46194091673	148	91.5602008061	0.869262607287	0.106163264211	7.72985545432	0.189900927618	186	97.6010307917	0.926613591418	0.0245672029367	4.42191770255	0.0667566030421	97	100.908968543	0.958018793346	0.0150967538368	7.914971868	2.49662489101	83	97.415914378	0.924856116282	0.315430671473
keff_DAPE_DIAMINOPIMEPIM_DASH_MONOMER_forward_priming_keff	27.0875034346	9.09709110673	0.69455967307	148	17.9904123279	0.664159115709	0.0763496446195	4.96301402227	0.074457224888	186	22.1244894123	0.81677846265	0.015002420818	3.10145446905	0.0265207494708	97	23.9860489656	0.885502387603	0.00855106845366	2.83487194364	0.556489114614	83	24.252631491	0.895343919366	0.196301323544
keff_DASYN160_CDPDIGLYSYN_DASH_MONOMER_mod_mg2_mod_k_forward_priming_keff	27.9293996395	1223.79295726	661.400956525	148	-1195.86355762	42.8173742741	0.540451677387	1261.14843862	701.20045944	186	-1233.21903898	44.1548710283	0.556001528422	1159.64293097	686.005892687	97	-1131.71353133	40.5205104994	0.591566485134	1141.14214428	662.635398928	83	-1113.21274464	39.8580978827	0.580677352293
keff_DASYN161_CDPDIGLYSYN_DASH_MONOMER_mod_mg2_mod_k_forward_priming_keff	27.9293996395	1223.79295726	661.400956525	148	-1195.86355762	42.8173742741	0.540451677387	1261.14843862	701.20045944	186	-1233.21903898	44.1548710283	0.556001528422	1159.64293097	686.005892687	97	-1131.71353133	40.5205104994	0.591566485134	1141.14214428	662.635398928	83	-1113.21274464	39.8580978827	0.580677352293
keff_DB4PS_DIOHBUTANONEPSYN_DASH_CPLX_mod_mg2_forward_priming_keff	37.5457604178	0.0216799158559	2.69503576534e-05	148	37.524080502	0.999422573531	0.00124310250245	0.00490000930462	3.21854348191e-05	186	37.5408604085	0.999869492341	0.0065684436127	0.00845823930523	6.20719592886e-05	97	37.5373021785	0.999774721854	0.00733863834406	0.00525092599582	0.000466387072602	83	37.5405094918	0.999860145968	0.088819966797
keff_DHAD1_DIHYDROXYACIDDEHYDRAT_DASH_CPLX_mod_4fe4s_forward_priming_keff	81.4510416216	35.0157720799	6.59534241338	148	46.4352695418	0.570100377076	0.18835347678	16.9680881101	0.398932037371	186	64.4829535115	0.791677457129	0.0235107240593	14.3384131714	0.165666632773	97	67.1126284502	0.823962801629	0.0115540423332	31.5513039551	11.5169730333	83	49.8997376665	0.612634739508	0.365023678569
keff_DHAD2_DIHYDROXYACIDDEHYDRAT_DASH_CPLX_mod_4fe4s_forward_priming_keff	81.4510416216	35.0157720799	6.59534241338	148	46.4352695418	0.570100377076	0.18835347678	16.9680881101	0.398932037371	186	64.4829535115	0.791677457129	0.0235107240593	14.3384131714	0.165666632773	97	67.1126284502	0.823962801629	0.0115540423332	31.5513039551	11.5169730333	83	49.8997376665	0.612634739508	0.365023678569
keff_DHDPRy_DIHYDROPICRED_DASH_CPLX_forward_priming_keff	73.8262160832	16.7059615287	1.27549422574	148	57.1202545545	0.773712342105	0.0763496446196	38.336796145	1.1218227752	186	35.4894199382	0.480715683683	0.0292622985748	37.2488110526	1.65720958941	97	36.5774050306	0.495452794024	0.0444902680807	38.1934102297	8.33646700351	83	35.6328058535	0.482657892332	0.218269773592
keff_DHDPS_DIHYDRODIPICSYN_DASH_CPLX_forward_priming_keff	78.6287200803	3.82652408977	0.292153754382	148	74.8021959905	0.951334269643	0.0763496446196	1.99786566347	0.0299728214213	186	76.6308544168	0.974591146067	0.015002420818	3435.96733129	2297.11519186	97	-3357.33861121	42.6986298109	0.668549776634	1.11476923946	0.218830677151	83	77.5139508409	0.985822365691	0.196301323544
keff_DHORTS_DIHYDROOROT_DASH_CPLX_mod_2_COLON_zn2_reverse_priming_keff	54.9947384342	2.89449892329	0.086411616186	148	52.1002395109	0.94736771179	0.0298537392745	2795.21809122	1592.26424297	186	-2740.22335278	49.8270094704	0.569638643929	2850.40536234	1569.59431296	97	-2795.4106239	50.8305103996	0.550656525454	0.952028000326	0.00911744568741	83	54.0427104339	0.982688743916	0.00957686715548
keff_DHPPDA2_CPLX0_DASH_7659_forward_priming_keff	56.6038730552	0.0747885153731	9.29697906151e-05	148	56.5290845398	0.99867873855	0.00124310250245	0.0389027356914	0.000255530425769	186	56.5649703195	0.999312719544	0.0065684436127	0.0315834787276	0.000231779728029	97	56.5722895765	0.99944202619	0.00733863834406	0.0186778459471	0.00165896565686	83	56.5851952093	0.999670025301	0.088819966797
keff_DHQS_AROB_DASH_MONOMER_mod_cobalt2_mod_nad_forward_priming_keff	32.7364881203	5.93747826709	1.6940276714	148	26.7990098532	0.818628123907	0.285310967923	2.0656416677	0.0513475384363	186	30.6708464526	0.93690093879	0.0248579118243	1.44166825586	0.0153540812242	97	31.2948198645	0.955961425961	0.0106502180108	1.63427249622	0.8332497619	83	31.1022156241	0.950077953071	0.509859747273
keff_DHQTi_AROD_DASH_CPLX_forward_priming_keff	42.4117412521	10.0944279999	2.88005102328	148	32.3173132521	0.761989776842	0.285310967923	5.20083284151	0.129281844187	186	37.2109084105	0.877372805549	0.0248579118243	3.37391776959	0.0359329597968	97	39.0378234825	0.920448496808	0.0106502180108	2.65694302453	1.35466829901	83	39.7547982275	0.937353597233	0.509859747273
keff_DIMESULFREDUCT_DASH_CPLX_bmocogdp_integration_G6849_DASH_MONOMER_forward_priming_keff	22.3192015641	1209.94409115	612.333487077	148	-1187.62488959	53.2109039016	0.506084117073	1167.67129311	619.265784108	186	-1145.35209155	51.3168935843	0.530342561096	1112.48813942	598.432274307	97	-1090.16893786	48.8444416225	0.537922385958	1189.64599518	600.025053415	83	-1167.32679361	52.3014584667	0.504372776312
keff_DTMPK_DTMPKI_DASH_MONOMER_mod_mg2_forward_priming_keff	22.6361511551	5.73066768505	1.78238862871e-15	148	16.90548347	0.746835597368	3.11026345736e-16	8.7298739893	1.78115133352e-15	186	13.9062771658	0.614339296045	2.0402944369e-16	4.96222991956	1.78558472923e-15	97	17.6739212355	0.780782965904	3.59835146331e-16	4.90165703766	0.0	83	17.7344941174	0.783458901468	0.0
keff_DXPRIi_DXPREDISOM_DASH_CPLX_mod_cobalt2_forward_priming_keff	59.7781488466	0.0170232919049	0.00445334870008	148	59.7611255547	0.999715225509	0.261603262456	0.0029688725207	7.75790793907e-05	186	59.7751799741	0.999950335155	0.0261308220039	0.00367667941452	3.49727734092e-05	97	59.7744721672	0.999938494592	0.00951205407551	0.00365223315526	0.00195031082328	83	59.7744966135	0.999938903542	0.534005015662
keff_DXPRIi_DXPREDISOM_DASH_CPLX_mod_mg2_forward_priming_keff	59.7781488466	0.0170232919049	0.00445334870008	148	59.7611255547	0.999715225509	0.261603262456	0.0029688725207	7.75790793907e-05	186	59.7751799741	0.999950335155	0.0261308220039	0.00367667941452	3.49727734092e-05	97	59.7744721672	0.999938494592	0.00951205407551	0.00365223315526	0.00195031082328	83	59.7744966135	0.999938903542	0.534005015662
keff_DXPRIi_DXPREDISOM_DASH_CPLX_mod_mn2_forward_priming_keff	59.7781488466	0.0170232919049	0.00445334870008	148	59.7611255547	0.999715225509	0.261603262456	0.0029688725207	7.75790793907e-05	186	59.7751799741	0.999950335155	0.0261308220039	0.00367667941452	3.49727734092e-05	97	59.7744721672	0.999938494592	0.00951205407551	0.00365223315526	0.00195031082328	83	59.7744966135	0.999938903542	0.534005015662
keff_DXPS_CPLX0_DASH_743_mod_thmpp_forward_priming_keff	83.3910115791	0.0336037134006	0.0105865321809	148	83.3574078657	0.999597034347	0.315040544915	0.0208106467462	0.00295782357333	186	83.3702009323	0.999750444966	0.142130305194	0.00740654249924	0.000141884038925	97	83.3836050366	0.999911182964	0.0191565820272	0.0170914222395	0.00276837140573	83	83.3739201568	0.999795044791	0.161974314773
keff_E4PD_ERYTH4PDEHYDROG_DASH_CPLX_forward_priming_keff	89.7532932476	0.0424561965321	0.0149610809592	148	89.7108370511	0.999526967814	0.352388630666	0.0134216942176	0.00231719551515	186	89.7398715534	0.999850460148	0.172645530257	0.0116847396714	0.000294568768821	97	89.7416085079	0.999869812692	0.0252096988984	0.0146546825983	0.00221111126877	83	89.738638565	0.99983672262	0.150880870598
keff_FCLT_PROTOHEME_DASH_FERROCHELAT_DASH_MONOMER_forward_priming_keff	30.8261204753	134.27979693	14.0889742198	148	-103.453676455	3.3560394516	0.10492251658	163.564412809	16.0732635408	186	-132.738292333	4.30603300988	0.0982687081182	42.4801047921	1.49031603394	97	-11.6539843168	0.378055497645	0.0350826826166	59.0869190961	7.51911153081	83	-28.2607986208	0.916780904799	0.127255095474
keff_FMNAT_RIBF_DASH_MONOMER_forward_priming_keff	30.0882195962	0.0910852506584	0.000120051682891	148	29.9971343456	0.996972727138	0.00131801451962	0.359302703802	0.00227559504132	186	29.7289168924	0.98805835943	0.00633336464556	0.0326181704263	0.000245706231075	97	30.0556014258	0.998915915569	0.00753280235719	0.0617599981463	0.00589576963636	83	30.0264595981	0.99794736947	0.0954625941276
keff_G1PACT_NAG1P_DASH_URIDYLTRANS_DASH_CPLX_mod_mg2_forward_priming_keff	89.0266965253	26.4080900148	10.0184267911	148	62.6186065104	0.703368865233	0.379369609293	20.8805037254	0.459704306937	186	68.1461927999	0.765457952048	0.0220159586657	15.1944681722	1.78558472923e-15	97	73.8322283531	0.829326833802	1.17515447662e-16	18.8449502279	7.14862184273e-15	83	70.1817462974	0.788322481195	3.7933885504e-16
keff_G1SAT_GSAAMINOTRANS_DASH_CPLX_mod_pydx5p_forward_priming_keff	61.797478178	81.6799751868	6.77265529951	148	-19.8824970088	0.321736381403	0.0829169607852	107.075591328	1.03802173694	186	-45.2781131502	0.732685450688	0.00969428909113	59.4317706004	0.338940347085	97	2.36570757763	0.0382816200172	0.00570301614206	73.7986772585	8.34939846911	83	-12.0011990805	0.194202084523	0.113137508412
keff_G3PD2_GLYC3PDEHYDROGBIOSYN_DASH_CPLX_reverse_priming_keff	52.3585989995	13.9802833463	58.2212040666	148	38.3783156532	0.732989735909	4.16452246528	2.94651385671	4.45287833379e-16	186	49.4120851427	0.9437243564	1.51123617615e-16	13.4361839757	50.7905165732	97	38.9224150238	0.743381522187	3.78012958629	45.3707467496	81.2928879451	83	6.98785224983	0.133461406213	1.79174674805
keff_G5SD_GLUTSEMIALDEHYDROG_DASH_CPLX_forward_priming_keff	102.682984638	6.37641806642	0.700098538276	148	96.3065665714	0.937901901772	0.109794955566	2.56734853589	0.0574410728654	186	100.115636102	0.974997332373	0.0223736949083	2.25717765154	0.0209648617839	97	100.425806986	0.978017997242	0.00928808672619	1.69719628531	0.276824168704	83	100.985788353	0.983471494413	0.163106749113
keff_GCVMULTI_DASH_CPLX_LipA_mediated_lipo_modification_EG11796_DASH_MONOMER_forward_priming_keff	32.1304619626	1616.23752902	915.530889716	148	-1584.10706706	49.3023433308	0.56645813086	1695.94939058	919.138328887	186	-1663.81892861	51.7832246093	0.541960941756	1681.80592191	955.222955123	97	-1649.67545995	51.3430358352	0.567974546099	1590.11941451	892.00570726	83	-1557.98895255	48.4894663002	0.560967748158
keff_GCVMULTI_DASH_CPLX_LipB_mediated_lipo_modification_EG11591_DASH_MONOMER_forward_priming_keff	22.7085979098	1114.5921183	630.822819565	148	-1091.88352039	48.0823838057	0.565967414636	1146.03066787	652.981179026	186	-1123.32206996	49.4668175652	0.569776357066	1131.40613668	635.437818966	97	-1108.69753877	48.8228090159	0.561635471444	1166.36868281	652.210557046	83	-1143.6600849	50.3624261366	0.559180443251
keff_GF6PTA_L_DASH_GLN_DASH_FRUCT_DASH_6_DASH_P_DASH_AMINOTRANS_DASH_CPLX_forward_priming_keff	82.7083320015	7.95404394754	4.73310873573e-13	148	74.754288054	0.903830197574	5.95056900232e-14	11.9102798262	0.193598050056	186	70.7980521753	0.855996614392	0.0162547020625	5.72623561042	8.92792364616e-16	97	76.9820963911	0.930765915938	1.55912614387e-16	12.0532954031	0.0	83	70.6550365984	0.854267458774	0.0
keff_GK1_GUANYL_DASH_KIN_DASH_CPLX_mod_mg2_forward_priming_keff	37.8426745528	64.6137116871	2.97003298	148	-26.7710371342	0.707429838154	0.0459659862041	43.6465200391	1.0513356323	186	-5.80384548624	0.153367740384	0.0240875018526	42.8798554083	2.30396456551	97	-5.03718085547	0.133108479117	0.0537306980998	25.5394007677	1.83851596821	83	12.3032737852	0.325116391231	0.071987435607
keff_GLCS1_GLYCOGENSYN_DASH_MONOMER_forward_priming_keff	41.1992808728	251.055279116	24.8453420443	148	-209.855998243	5.09368109824	0.0989636311645	133.79698936	12.3083754421	186	-92.597708487	2.24755642636	0.0919929177852	308.517487964	42.3794273794	97	-267.318207091	6.48841924975	0.137364749269	2073.16172507	1159.33062742	83	-2031.96244419	49.3203376648	0.559208967348
keff_GLGC_GLUC1PADENYLTRANS_DASH_CPLX_mod_mg2_forward_priming_keff	109.630748606	156.047258166	2.85182180593e-14	148	-46.4165095603	0.42338951572	1.82753727265e-16	175.353357891	0.801363650838	186	-65.7226092852	0.599490654957	0.00456999318676	105.418387272	0.0	97	4.21236133374	0.0384231740392	0.0	105.08140236	1.42972436855e-14	83	4.54934624623	0.0414969915291	1.36058744596e-16
keff_GLNS_CPLX0_DASH_7709_mod_mg2_forward_priming_keff	266.879327804	2991.64054407	1294.3572692	147	-2724.76121626	10.2097125269	0.432658018281	3991.35510831	1933.98220442	186	-3724.4757805	13.9556548315	0.484542756017	3314.1536242	1871.92013201	97	-3047.2742964	11.4181728554	0.564825999114	4726.11748065	1079.17424966	83	-4459.23815284	16.7088181372	0.228342662678
keff_GLU5K_GLUTKIN_DASH_CPLX_mod_mg2_forward_priming_keff	92.9080486982	15.6504700724	1.7183426662	148	77.2575786258	0.831548823899	0.109794955566	13.3425632183	0.298522438741	186	79.5654854799	0.856389587283	0.0223736949083	5.5548131184	0.0515935859915	97	87.3532355798	0.940211712589	0.00928808672619	6.81336636338	1.11130603805	83	86.0946823348	0.926665488525	0.163106749113
keff_GLUDy_GDHA_DASH_CPLX_reverse_priming_keff	148.332135507	7871.0577273	4226.00181303	145	-7722.72559179	52.0637390231	0.536903928219	7980.68298189	3940.43328693	180	-7832.35084638	52.8027916513	0.493746374322	7896.87809386	3925.7344589	94	-7748.54595835	52.2378103157	0.497124865325	7737.02134883	4459.66552832	83	-7588.68921333	51.1601156916	0.576406000093
keff_GLUPRT_PRPPAMIDOTRANS_DASH_CPLX_mod_mg2_forward_priming_keff	122.534326428	59.573415274	1.37714871647	148	62.9609111545	0.513822640477	0.0231168334086	79.5203391811	1.42060685844	186	43.0139872474	0.351036223898	0.0178646981774	65.4602497639	3.87267000784	97	57.0740766646	0.465780310939	0.0591606359861	119.800348632	0.923536738293	83	2.73397779634	0.0223119339374	0.00770896536477
keff_GLUR_GLUTRACE_DASH_CPLX_reverse_priming_keff	46.4472719481	10.306135863	0.0	148	36.1411360851	0.778111061624	0.0	9.36334585692	1.78115133352e-15	186	37.0839260912	0.798409132244	1.90225947085e-16	2.76127684105	0.0	97	43.6859951071	0.940550290141	0.0	4.56284434123	8.93577730342e-16	83	41.8844276069	0.901762920623	1.9583787294e-16
keff_GMPS2_GMP_DASH_SYN_DASH_CPLX_mod_mg2_forward_priming_keff	74.9633305944	3.72261097344	0.056730239439	148	71.240719621	0.950340907429	0.0152393682401	5.98309518303	0.0815679559427	186	68.9802354114	0.92018637465	0.0136330700829	2.37212885117	0.0300221691724	97	72.5912017433	0.968356143832	0.0126562134926	3.78960764088	0.0261860950618	83	71.1737229535	0.949447181564	0.00690997526481
keff_GSNK_CPLX0_DASH_322_mod_k_mod_mg2_forward_priming_keff	64.9315784374	0.0115138792036	0.00205681194595	148	64.9200645582	0.999822676739	0.178637617224	0.00724858388205	0.000177301509235	186	64.9243298535	0.999888365814	0.0244601583041	1.41425495694	4.72586819975	97	63.5173234805	0.978219304213	3.34159564126	0.00800972931824	0.00274549445587	83	64.9235687081	0.999876643545	0.342769942253
keff_GTHOr_GLUTATHIONE_DASH_REDUCT_DASH_NADPH_DASH_CPLX_mod_fad_forward_priming_keff	65.257936744	144.419238637	367.098677244	148	-79.161301893	1.21305247825	2.54189594619	4.94215342783	30.2518022169	186	60.3157833162	0.924267396819	6.12117827961	9.23526690138	51.8668630224	97	56.0226698427	0.858480556356	5.61617369333	10.8903877044	76.643106105	83	54.3675490396	0.833117805316	7.03768389017
keff_GTPCII2_GTP_DASH_CYCLOHYDRO_DASH_II_DASH_CPLX_mod_mg2_forward_priming_keff	35.7033125683	0.0100630911081	1.25094537388e-05	148	35.6932494772	0.99971814685	0.00124310250245	0.00453379746044	2.97799929703e-05	186	35.6987787709	0.999873014655	0.0065684436127	0.00472393003512	3.46672140904e-05	97	35.6985886383	0.999867689307	0.00733863834406	0.00281579644664	0.000250098946898	83	35.7004967719	0.999921133468	0.088819966797
keff_GTPCI_FOLE_DASH_CPLX_mod_zn2_forward_priming_keff	131.498819865	0.00154171813682	0.000275408854393	148	131.497278146	0.999988275802	0.178637617224	0.000938540235672	2.29568427393e-05	186	131.497881324	0.999992862748	0.0244601583041	0.000452544664624	5.3551137207e-06	97	131.49836732	0.999996558565	0.0118333374345	0.00045316050627	0.000155329800565	83	131.498366704	0.999996553882	0.342769942253
keff_HCO3E_CPLX0_DASH_7521_mod_zn2_forward_priming_keff	66.6637621035	77.7709576565	7.07630423894	148	-11.107195553	0.16661519246	0.0909890330809	20.4630411104	16.2221525337	186	46.2007209931	0.693041009617	0.792753747898	17.3071679424	20.0887739374	97	49.3565941611	0.740381169674	1.16071988232	7.72181988629	5.02457976462	83	58.9419422172	0.88416765507	0.65069890759
keff_HISTD_HISTDEHYD_DASH_CPLX_mod_mn2_forward_priming_keff	62.5660793628	0.888728557271	0.170504638954	148	61.6773508055	0.985795361219	0.191852323816	0.557077463891	0.0137027013035	186	62.0090018989	0.991096174324	0.0245974791509	0.344437466111	0.0033052275076	97	62.2216418967	0.994494821002	0.00959601620846	0.491995154958	0.183395756843	83	62.0740842078	0.992136391477	0.372759274141
keff_HISTP_IMIDHISTID_DASH_CPLX_mod_mg2_forward_priming_keff	56.5307638571	7.44185749509	1.42773765394	148	49.088906362	0.868357386539	0.191852323816	3.24159701564	0.0797351150078	186	53.2891668415	0.942657823909	0.0245974791509	2.40946000402	0.0231212172523	97	54.1213038531	0.957377897633	0.00959601620846	2.68109802131	0.999404152327	83	53.8496658358	0.952572761477	0.372759274141
keff_HMBS_OHMETHYLBILANESYN_DASH_MONOMER_mod_dpm_forward_priming_keff	29.5030054086	28.6835562959	2.38760237039	148	0.819449112703	0.0277751063444	0.0832394123575	19.7918472056	0.36593385088	186	9.71115820293	0.329158269419	0.0184891206504	17.4995964129	0.243709963152	97	12.0034089957	0.40685377064	0.0139266047857	11.427920369	1.27735386583	83	18.0750850395	0.612652331152	0.111774830816
keff_HSK_HOMOSERKIN_DASH_CPLX_mod_k_mod_mg2_forward_priming_keff	49.3678519831	12.4155769658	7.77540531542	148	36.9522750173	0.74850886828	0.626262100975	5.27943717031	4.13154250999	186	44.0884148128	0.893059208407	0.782572531258	4.81968282726	4.25416426388	97	44.5481691559	0.902372036991	0.882664776159	5.31234084046	4.16381363947	83	44.0555111427	0.892392708472	0.783800167293
keff_HSST_HOMSUCTRAN_DASH_CPLX_forward_priming_keff	51.6584621051	2.64956512214	0.782918054104	148	49.008896983	0.948709949654	0.295489266356	1.84773265984	0.047517487336	186	49.8107294453	0.964231752465	0.0257166463357	0.91246726964	0.00957986237608	97	50.7459948355	0.982336538246	0.0104988558985	1.4351509763	0.895403586489	83	50.2233111288	0.97221847268	0.623908983287
keff_HSTPT_HISTPHOSTRANS_DASH_CPLX_mod_pydx5p_forward_priming_keff	55.5622256815	1.53987676907	0.295428936537	148	54.0223489125	0.972285545617	0.191852323816	0.896244495584	0.0220453552943	186	54.665981186	0.98386953574	0.0245974791509	0.611994475783	0.0058727089091	97	54.9502312058	0.988985421871	0.00959601620846	0.714424606305	0.266308397675	83	54.8478010752	0.987141900859	0.372759274141
keff_ICDHyr_ISOCITHASE_DASH_CPLX_mod_mg2_forward_priming_keff	62.205660432	3881.45892537	1506.53879238	148	-3819.25326494	61.3971982358	0.388137249769	3981.8775392	1477.95229458	186	-3919.67187877	63.0114984963	0.371169700732	4054.20237585	1558.56041117	97	-3991.99671542	64.1741714129	0.384430836619	3706.35485741	1629.07564147	83	-3644.14919698	58.5822764627	0.439535798416
keff_ICDHyr_ISOCITHASE_DASH_CPLX_mod_mn2_forward_priming_keff	62.205660432	3881.45892537	1506.53879238	148	-3819.25326494	61.3971982358	0.388137249769	3981.8775392	1477.95229458	186	-3919.67187877	63.0114984963	0.371169700732	4054.20237585	1558.56041117	97	-3991.99671542	64.1741714129	0.384430836619	3706.35485741	1629.07564147	83	-3644.14919698	58.5822764627	0.439535798416
keff_IG3PS_GLUTAMIDOTRANS_DASH_CPLX_forward_priming_keff	39.5843827938	0.725384757686	0.139166751423	148	38.8589980361	0.981674976178	0.191852323816	0.454185771796	0.0111718250524	186	39.130197022	0.988526137336	0.0245974791509	0.290488574062	0.00278753306507	97	39.2938942198	0.992661535849	0.00959601620846	0.314513924933	0.117237982365	83	39.2698688689	0.992054595708	0.372759274141
keff_IGPDH_IMIDHISTID_DASH_CPLX_mod_mg2_forward_priming_keff	56.5307638571	7.44185749509	1.42773765394	148	49.088906362	0.868357386539	0.191852323816	3.24159701564	0.0797351150078	186	53.2891668415	0.942657823909	0.0245974791509	2.40946000402	0.0231212172523	97	54.1213038531	0.957377897633	0.00959601620846	2.68109802131	0.999404152327	83	53.8496658358	0.952572761477	0.372759274141
keff_IGPDH_IMIDHISTID_DASH_CPLX_mod_mn2_forward_priming_keff	56.5307638571	7.44185749509	1.42773765394	148	49.088906362	0.868357386539	0.191852323816	3.24159701564	0.0797351150078	186	53.2891668415	0.942657823909	0.0245974791509	2.40946000402	0.0231212172523	97	54.1213038531	0.957377897633	0.00959601620846	2.68109802131	0.999404152327	83	53.8496658358	0.952572761477	0.372759274141
keff_IGPS_PRAI_DASH_IGPS_forward_priming_keff	39.1540949974	1.72239106316	0.41246863938	148	37.4317039343	0.956009938085	0.239474442362	1.26018357185	0.0279745068538	186	37.8939114256	0.967814769517	0.0221987553867	0.929446544201	0.00818883070868	97	38.2246484532	0.976261830486	0.00881043752303	0.832272893664	0.607217230023	83	38.3218221038	0.978743656475	0.729589098294
keff_ILETA_BRANCHED_DASH_CHAINAMINOTRANSFER_DASH_CPLX_mod_6_COLON_pydx5p_reverse_priming_keff	113.710322486	15.0465678294	6.42580248527	148	98.6637546565	0.867676324361	0.42706101206	4.90946977775	3.0897213764	186	108.800852708	0.956824766033	0.629339117313	8.81472522504	20.2773332342	97	104.895597261	0.922480870405	2.3003931168	4.68519549296	6.7643929721	83	109.025126993	0.958797096072	1.44378030378
keff_ILETA_BRANCHED_DASH_CHAINAMINOTRANSFER_DASH_CPLX_mod_pydx5p_reverse_priming_keff	113.710322486	15.0465678294	6.42580248527	148	98.6637546565	0.867676324361	0.42706101206	4.90946977775	3.0897213764	186	108.800852708	0.956824766033	0.629339117313	8.81472522504	20.2773332342	97	104.895597261	0.922480870405	2.3003931168	4.68519549296	6.7643929721	83	109.025126993	0.958797096072	1.44378030378
keff_IMPC_AICARTRANSIMPCYCLO_DASH_CPLX_reverse_priming_keff	43.8068006596	5.14901165855	0.164257218369	148	38.6577890011	0.882460906046	0.0319007276079	1967.38840666	1095.67167627	186	-1923.581606	43.9105704374	0.556916810405	2057.20443217	1125.84780359	97	-2013.39763151	45.9608462885	0.547270745669	3.50052389619	0.149855397386	83	40.3062767634	0.920091770148	0.0428094199125
keff_IMPD_IMP_DASH_DEHYDROG_DASH_CPLX_forward_priming_keff	115.204130049	6.70390704797	0.102163308152	148	108.500223001	0.941808448663	0.0152393682401	4.73714645955	0.0645818496758	186	110.466983589	0.958880411166	0.0136330700829	4.5821802238	0.0579930511742	97	110.621949825	0.96022555596	0.0126562134926	3.4554080859	0.0238767844034	83	111.748721963	0.970006213454	0.00690997526481
keff_IPMD_3_DASH_ISOPROPYLMALDEHYDROG_DASH_CPLX_mod_mg2_mod_mn2_forward_priming_keff	55.7230239754	1.51814655448	0.402009634101	148	54.2048774209	0.972755488734	0.264802915709	0.892414346816	0.0202683499037	186	54.8306096286	0.983984818426	0.0227118153983	2770.48406598	1516.32522986	97	-2714.76104201	48.7188391499	0.547314185444	2878.56743699	1796.26014035	83	-2822.84441302	50.6584928747	0.624011832158
keff_IPPMIa_3_DASH_ISOPROPYLMALISOM_DASH_CPLX_reverse_priming_keff	52.162360354	2.68176650284	0.710139589201	148	49.4805938512	0.948588091401	0.264802915709	1.5553494304	0.0353248091432	186	50.6070109236	0.970182533539	0.0227118153983	2385.93867426	1134.07390669	97	-2333.7763139	44.7406194441	0.475315614321	0.624878481777	0.287729085054	83	51.5374818722	0.988020509855	0.46045606217
keff_IPPMIb_3_DASH_ISOPROPYLMALISOM_DASH_CPLX_reverse_priming_keff	52.162360354	2.68176650284	0.710139589201	148	49.4805938512	0.948588091401	0.264802915709	1.5553494304	0.0353248091432	186	50.6070109236	0.970182533539	0.0227118153983	2385.93867426	1134.07390669	97	-2333.7763139	44.7406194441	0.475315614321	0.624878481777	0.287729085054	83	51.5374818722	0.988020509855	0.46045606217
keff_IPPS_2_DASH_ISOPROPYLMALATESYN_DASH_MONOMER_forward_priming_keff	43.786526188	1.50941431129	0.399697310641	148	42.2771118767	0.965527881687	0.264802915709	0.988843553814	0.022458432252	186	42.7976826342	0.977416716056	0.0227118153983	2194.96788849	1292.72727018	97	-2151.1813623	49.1288428104	0.588950424724	2360.00214592	1380.7280908	83	-2316.21561973	52.8979076756	0.585053743779
keff_K2L4Aabcpp_CPLX0_DASH_7704_mod_mg2_forward_priming_keff	80.4634969554	1405.77504825	326.46592783	148	-1325.3115513	16.4709663567	0.232231983514	1730.41843177	494.815042066	186	-1649.95493481	20.5056329546	0.28595109309	2089.44935894	675.464193935	97	-2008.98586198	24.9676677997	0.323273780743	1409.69126475	347.012278022	83	-1329.22776779	16.5196370788	0.246161898495
keff_K2L4Aabctex_ABC_DASH_53_DASH_CPLX_forward_priming_keff	101.336334719	1.84100835319	6.68395735765e-16	148	99.4953263661	0.981832692506	3.63059588842e-16	1.29476658792	0.0	186	100.041568131	0.987223076584	0.0	0.960795884447	2.23198091154e-16	97	100.375538835	0.990518742491	2.3230541967e-16	0.690073632439	2.23394432585e-16	83	100.646261087	0.993190264535	3.23725501286e-16
keff_KARA1_CPLX0_DASH_7643_mod_mg2_reverse_priming_keff	118.575140527	4874.47833766	2803.413494	148	-4755.90319714	40.1087713327	0.575120720579	5037.66786534	2936.7243311	186	-4919.09272481	41.4850254696	0.582953146098	5014.94131394	2860.28910983	97	-4896.36617342	41.2933617592	0.570353455957	4653.01470547	2822.43144432	83	-4534.43956494	38.2410642298	0.606581243125
keff_KARA2_CPLX0_DASH_7643_forward_priming_keff	118.575140527	4874.47833766	2803.413494	148	-4755.90319714	40.1087713327	0.575120720579	5037.66786534	2936.7243311	186	-4919.09272481	41.4850254696	0.582953146098	5014.94131394	2860.28910983	97	-4896.36617342	41.2933617592	0.570353455957	4653.01470547	2822.43144432	83	-4534.43956494	38.2410642298	0.606581243125
keff_KDOCT2_CPM_DASH_KDOSYNTH_DASH_MONOMER_mod_mg2_forward_priming_keff	25.3185805959	1.37807820786	4.45597157177e-16	148	23.9405023881	0.945570479252	3.23346784411e-16	0.915774536134	1.11321958345e-16	186	24.4028060598	0.963829941704	1.21560443048e-16	0.852061413418	0.0	97	24.4665191825	0.966346398836	0.0	0.697050208988	2.23394432585e-16	83	24.6215303869	0.972468827534	3.2048542516e-16
keff_KDOPP_KDO_DASH_8PPHOSPHAT_DASH_CPLX_mod_mg2_forward_priming_keff	56.209398929	8.33679322935	1.78238862871e-15	148	47.8726056997	0.851683288059	2.13797869237e-16	6.42641293668	1.78115133352e-15	186	49.7829859923	0.885670135972	2.77161046305e-16	5.57372527904	8.92792364616e-16	97	50.63567365	0.900839977206	1.60178752974e-16	5.37244733499	0.0	83	50.836951594	0.90442083642	0.0
keff_KDOPS_KDO_DASH_8PSYNTH_DASH_CPLX_forward_priming_keff	77.8077354404	1.7164613159	2.22798578588e-16	148	76.0912741245	0.977939708614	1.29801106803e-16	0.879270458474	1.11321958345e-16	186	76.9284649819	0.988699446739	1.26607185846e-16	3671.25814	2085.87540882	97	-3593.45040456	46.1837166217	0.568163645616	0.63654242589	2.23394432585e-16	83	77.1711930145	0.991819034158	3.50949792974e-16
keff_LPADSS_CPLX0_DASH_7415_forward_priming_keff	58.740691072	43.030346735	3.78531574981	148	15.7103443369	0.267452494178	0.087968516106	58.0544215696	1.90960683984	186	0.686269502388	0.0116830341942	0.0328933918936	19.4083494376	0.513657272554	97	39.3323416344	0.669592762983	0.0264657885621	24.8235177888	0.0	83	33.9171732832	0.57740507754	0.0
keff_MCOATA1_MALONYL_DASH_COA_DASH_ACP_DASH_TRANSACYL_DASH_MONOMER_forward_priming_keff	28.5581521703	13.2383384067	0.728260557084	148	15.3198137636	0.536442752746	0.0550114776272	1408.64081534	831.487927227	186	-1380.08266317	48.3253487461	0.590276753427	1397.6281898	781.272955929	97	-1369.07003763	47.939727664	0.558999139849	1023.88315128	909.828352927	83	-995.324999107	34.8525700532	0.888605649768
keff_MCTP1App_CPLX0_DASH_3951_forward_priming_keff	107.036953461	15.3422361888	0.0173939678671	148	91.6947172723	0.856664117459	0.00113373094072	1.83289045181	0.000263589494433	184	105.204063009	0.982876096595	0.000143810828504	224.678551183	4.17249586493	97	-117.641597722	1.09907460851	0.0185709576769	6.53504164256	0.00276128808461	83	100.501911819	0.938945930062	0.000422535652508
keff_MECDPS_CPLX0_DASH_721_mod_mn2_forward_priming_keff	39.9239454605	0.115169212111	0.0301286416228	148	39.8087762484	0.997115284805	0.261603262456	0.0345608646656	0.000903103802879	186	39.8893845958	0.999134332435	0.0261308220039	0.0121691438041	0.000115753553917	97	39.9117763167	0.999695191854	0.00951205407551	0.0266231164963	0.0142168777416	83	39.897322344	0.999333154171	0.534005015662
keff_MEPCT_CPLX0_DASH_234_mod_cobalt2_forward_priming_keff	40.3955003131	0.012937966963	0.00338461436706	148	40.3825623461	0.99967971762	0.261603262456	0.00393513070756	0.000102828200081	186	40.3915651824	0.999902584925	0.0261308220039	0.00237064259965	2.25496806016e-05	97	40.3931296705	0.999941314191	0.00951205407551	0.00251495742965	0.00134299988161	83	40.3929853557	0.999937741644	0.534005015662
keff_MEPCT_CPLX0_DASH_234_mod_mg2_forward_priming_keff	40.3955003131	0.012937966963	0.00338461436706	148	40.3825623461	0.99967971762	0.261603262456	0.00393513070756	0.000102828200081	186	40.3915651824	0.999902584925	0.0261308220039	0.00237064259965	2.25496806016e-05	97	40.3931296705	0.999941314191	0.00951205407551	0.00251495742965	0.00134299988161	83	40.3929853557	0.999937741644	0.534005015662
keff_MEPCT_CPLX0_DASH_234_mod_mn2_forward_priming_keff	40.3955003131	0.012937966963	0.00338461436706	148	40.3825623461	0.99967971762	0.261603262456	0.00393513070756	0.000102828200081	186	40.3915651824	0.999902584925	0.0261308220039	0.00237064259965	2.25496806016e-05	97	40.3931296705	0.999941314191	0.00951205407551	0.00251495742965	0.00134299988161	83	40.3929853557	0.999937741644	0.534005015662
keff_METAT_S_DASH_ADENMETSYN_DASH_CPLX_mod_4_COLON_LI_mod_1_COLON_ca2_forward_priming_keff	98.0121149763	9506.68250372	815.116814242	148	-9408.67038874	95.994973591	0.0857414575403	9577.67315695	203.549222549	186	-9479.66104197	96.7192784715	0.0212524711601	9606.4564805	158.700788269	97	-9508.44436552	97.0129495504	0.0165202214355	9118.76584783	2077.61459346	83	-9020.75373286	92.0371296451	0.227839449782
keff_METAT_S_DASH_ADENMETSYN_DASH_CPLX_mod_4_COLON_LI_mod_1_COLON_cd2_forward_priming_keff	98.0121149763	9506.68250372	815.116814242	148	-9408.67038874	95.994973591	0.0857414575403	9577.67315695	203.549222549	186	-9479.66104197	96.7192784715	0.0212524711601	9606.4564805	158.700788269	97	-9508.44436552	97.0129495504	0.0165202214355	9118.76584783	2077.61459346	83	-9020.75373286	92.0371296451	0.227839449782
keff_METAT_S_DASH_ADENMETSYN_DASH_CPLX_mod_4_COLON_LI_mod_1_COLON_cobalt2_forward_priming_keff	98.0121149763	9506.68250372	815.116814242	148	-9408.67038874	95.994973591	0.0857414575403	9577.67315695	203.549222549	186	-9479.66104197	96.7192784715	0.0212524711601	9606.4564805	158.700788269	97	-9508.44436552	97.0129495504	0.0165202214355	9118.76584783	2077.61459346	83	-9020.75373286	92.0371296451	0.227839449782
keff_METAT_S_DASH_ADENMETSYN_DASH_CPLX_mod_4_COLON_LI_mod_1_COLON_mg2_forward_priming_keff	98.0121149763	9506.68250372	815.116814242	148	-9408.67038874	95.994973591	0.0857414575403	9577.67315695	203.549222549	186	-9479.66104197	96.7192784715	0.0212524711601	9606.4564805	158.700788269	97	-9508.44436552	97.0129495504	0.0165202214355	9118.76584783	2077.61459346	83	-9020.75373286	92.0371296451	0.227839449782
keff_METAT_S_DASH_ADENMETSYN_DASH_CPLX_mod_4_COLON_LI_mod_1_COLON_mn2_forward_priming_keff	98.0121149763	9506.68250372	815.116814242	148	-9408.67038874	95.994973591	0.0857414575403	9577.67315695	203.549222549	186	-9479.66104197	96.7192784715	0.0212524711601	9606.4564805	158.700788269	97	-9508.44436552	97.0129495504	0.0165202214355	9118.76584783	2077.61459346	83	-9020.75373286	92.0371296451	0.227839449782
keff_METAT_S_DASH_ADENMETSYN_DASH_CPLX_mod_4_COLON_LI_mod_1_COLON_ni2_forward_priming_keff	98.0121149763	9506.68250372	815.116814242	148	-9408.67038874	95.994973591	0.0857414575403	9577.67315695	203.549222549	186	-9479.66104197	96.7192784715	0.0212524711601	9606.4564805	158.700788269	97	-9508.44436552	97.0129495504	0.0165202214355	9118.76584783	2077.61459346	83	-9020.75373286	92.0371296451	0.227839449782
keff_METAT_S_DASH_ADENMETSYN_DASH_CPLX_mod_4_COLON_LI_mod_1_COLON_zn2_forward_priming_keff	98.0121149763	9506.68250372	815.116814242	148	-9408.67038874	95.994973591	0.0857414575403	9577.67315695	203.549222549	186	-9479.66104197	96.7192784715	0.0212524711601	9606.4564805	158.700788269	97	-9508.44436552	97.0129495504	0.0165202214355	9118.76584783	2077.61459346	83	-9020.75373286	92.0371296451	0.227839449782
keff_METAT_S_DASH_ADENMETSYN_DASH_CPLX_mod_4_COLON_cs_mod_1_COLON_ca2_forward_priming_keff	98.0121149763	9506.68250372	815.116814242	148	-9408.67038874	95.994973591	0.0857414575403	9577.67315695	203.549222549	186	-9479.66104197	96.7192784715	0.0212524711601	9606.4564805	158.700788269	97	-9508.44436552	97.0129495504	0.0165202214355	9118.76584783	2077.61459346	83	-9020.75373286	92.0371296451	0.227839449782
keff_METAT_S_DASH_ADENMETSYN_DASH_CPLX_mod_4_COLON_cs_mod_1_COLON_cd2_forward_priming_keff	98.0121149763	9506.68250372	815.116814242	148	-9408.67038874	95.994973591	0.0857414575403	9577.67315695	203.549222549	186	-9479.66104197	96.7192784715	0.0212524711601	9606.4564805	158.700788269	97	-9508.44436552	97.0129495504	0.0165202214355	9118.76584783	2077.61459346	83	-9020.75373286	92.0371296451	0.227839449782
keff_METAT_S_DASH_ADENMETSYN_DASH_CPLX_mod_4_COLON_cs_mod_1_COLON_cobalt2_forward_priming_keff	98.0121149763	9506.68250372	815.116814242	148	-9408.67038874	95.994973591	0.0857414575403	9577.67315695	203.549222549	186	-9479.66104197	96.7192784715	0.0212524711601	9606.4564805	158.700788269	97	-9508.44436552	97.0129495504	0.0165202214355	9118.76584783	2077.61459346	83	-9020.75373286	92.0371296451	0.227839449782
keff_METAT_S_DASH_ADENMETSYN_DASH_CPLX_mod_4_COLON_cs_mod_1_COLON_mg2_forward_priming_keff	98.0121149763	9506.68250372	815.116814242	148	-9408.67038874	95.994973591	0.0857414575403	9577.67315695	203.549222549	186	-9479.66104197	96.7192784715	0.0212524711601	9606.4564805	158.700788269	97	-9508.44436552	97.0129495504	0.0165202214355	9118.76584783	2077.61459346	83	-9020.75373286	92.0371296451	0.227839449782
keff_METAT_S_DASH_ADENMETSYN_DASH_CPLX_mod_4_COLON_cs_mod_1_COLON_mn2_forward_priming_keff	98.0121149763	9506.68250372	815.116814242	148	-9408.67038874	95.994973591	0.0857414575403	9577.67315695	203.549222549	186	-9479.66104197	96.7192784715	0.0212524711601	9606.4564805	158.700788269	97	-9508.44436552	97.0129495504	0.0165202214355	9118.76584783	2077.61459346	83	-9020.75373286	92.0371296451	0.227839449782
keff_METAT_S_DASH_ADENMETSYN_DASH_CPLX_mod_4_COLON_cs_mod_1_COLON_ni2_forward_priming_keff	98.0121149763	9506.68250372	815.116814242	148	-9408.67038874	95.994973591	0.0857414575403	9577.67315695	203.549222549	186	-9479.66104197	96.7192784715	0.0212524711601	9606.4564805	158.700788269	97	-9508.44436552	97.0129495504	0.0165202214355	9118.76584783	2077.61459346	83	-9020.75373286	92.0371296451	0.227839449782
keff_METAT_S_DASH_ADENMETSYN_DASH_CPLX_mod_4_COLON_cs_mod_1_COLON_zn2_forward_priming_keff	98.0121149763	9506.68250372	815.116814242	148	-9408.67038874	95.994973591	0.0857414575403	9577.67315695	203.549222549	186	-9479.66104197	96.7192784715	0.0212524711601	9606.4564805	158.700788269	97	-9508.44436552	97.0129495504	0.0165202214355	9118.76584783	2077.61459346	83	-9020.75373286	92.0371296451	0.227839449782
keff_METAT_S_DASH_ADENMETSYN_DASH_CPLX_mod_4_COLON_k_mod_1_COLON_ca2_forward_priming_keff	98.0121149763	9506.68250372	815.116814242	148	-9408.67038874	95.994973591	0.0857414575403	9577.67315695	203.549222549	186	-9479.66104197	96.7192784715	0.0212524711601	9606.4564805	158.700788269	97	-9508.44436552	97.0129495504	0.0165202214355	9118.76584783	2077.61459346	83	-9020.75373286	92.0371296451	0.227839449782
keff_METAT_S_DASH_ADENMETSYN_DASH_CPLX_mod_4_COLON_k_mod_1_COLON_cd2_forward_priming_keff	98.0121149763	9506.68250372	815.116814242	148	-9408.67038874	95.994973591	0.0857414575403	9577.67315695	203.549222549	186	-9479.66104197	96.7192784715	0.0212524711601	9606.4564805	158.700788269	97	-9508.44436552	97.0129495504	0.0165202214355	9118.76584783	2077.61459346	83	-9020.75373286	92.0371296451	0.227839449782
keff_METAT_S_DASH_ADENMETSYN_DASH_CPLX_mod_4_COLON_k_mod_1_COLON_cobalt2_forward_priming_keff	98.0121149763	9506.68250372	815.116814242	148	-9408.67038874	95.994973591	0.0857414575403	9577.67315695	203.549222549	186	-9479.66104197	96.7192784715	0.0212524711601	9606.4564805	158.700788269	97	-9508.44436552	97.0129495504	0.0165202214355	9118.76584783	2077.61459346	83	-9020.75373286	92.0371296451	0.227839449782
keff_METAT_S_DASH_ADENMETSYN_DASH_CPLX_mod_4_COLON_k_mod_1_COLON_mg2_forward_priming_keff	98.0121149763	9506.68250372	815.116814242	148	-9408.67038874	95.994973591	0.0857414575403	9577.67315695	203.549222549	186	-9479.66104197	96.7192784715	0.0212524711601	9606.4564805	158.700788269	97	-9508.44436552	97.0129495504	0.0165202214355	9118.76584783	2077.61459346	83	-9020.75373286	92.0371296451	0.227839449782
keff_METAT_S_DASH_ADENMETSYN_DASH_CPLX_mod_4_COLON_k_mod_1_COLON_mn2_forward_priming_keff	98.0121149763	9506.68250372	815.116814242	148	-9408.67038874	95.994973591	0.0857414575403	9577.67315695	203.549222549	186	-9479.66104197	96.7192784715	0.0212524711601	9606.4564805	158.700788269	97	-9508.44436552	97.0129495504	0.0165202214355	9118.76584783	2077.61459346	83	-9020.75373286	92.0371296451	0.227839449782
keff_METAT_S_DASH_ADENMETSYN_DASH_CPLX_mod_4_COLON_k_mod_1_COLON_ni2_forward_priming_keff	98.0121149763	9506.68250372	815.116814242	148	-9408.67038874	95.994973591	0.0857414575403	9577.67315695	203.549222549	186	-9479.66104197	96.7192784715	0.0212524711601	9606.4564805	158.700788269	97	-9508.44436552	97.0129495504	0.0165202214355	9118.76584783	2077.61459346	83	-9020.75373286	92.0371296451	0.227839449782
keff_METAT_S_DASH_ADENMETSYN_DASH_CPLX_mod_4_COLON_k_mod_1_COLON_zn2_forward_priming_keff	98.0121149763	9506.68250372	815.116814242	148	-9408.67038874	95.994973591	0.0857414575403	9577.67315695	203.549222549	186	-9479.66104197	96.7192784715	0.0212524711601	9606.4564805	158.700788269	97	-9508.44436552	97.0129495504	0.0165202214355	9118.76584783	2077.61459346	83	-9020.75373286	92.0371296451	0.227839449782
keff_METAT_S_DASH_ADENMETSYN_DASH_CPLX_mod_4_COLON_na1_mod_1_COLON_ca2_forward_priming_keff	98.0121149763	9506.68250372	815.116814242	148	-9408.67038874	95.994973591	0.0857414575403	9577.67315695	203.549222549	186	-9479.66104197	96.7192784715	0.0212524711601	9606.4564805	158.700788269	97	-9508.44436552	97.0129495504	0.0165202214355	9118.76584783	2077.61459346	83	-9020.75373286	92.0371296451	0.227839449782
keff_METAT_S_DASH_ADENMETSYN_DASH_CPLX_mod_4_COLON_na1_mod_1_COLON_cd2_forward_priming_keff	98.0121149763	9506.68250372	815.116814242	148	-9408.67038874	95.994973591	0.0857414575403	9577.67315695	203.549222549	186	-9479.66104197	96.7192784715	0.0212524711601	9606.4564805	158.700788269	97	-9508.44436552	97.0129495504	0.0165202214355	9118.76584783	2077.61459346	83	-9020.75373286	92.0371296451	0.227839449782
keff_METAT_S_DASH_ADENMETSYN_DASH_CPLX_mod_4_COLON_na1_mod_1_COLON_cobalt2_forward_priming_keff	98.0121149763	9506.68250372	815.116814242	148	-9408.67038874	95.994973591	0.0857414575403	9577.67315695	203.549222549	186	-9479.66104197	96.7192784715	0.0212524711601	9606.4564805	158.700788269	97	-9508.44436552	97.0129495504	0.0165202214355	9118.76584783	2077.61459346	83	-9020.75373286	92.0371296451	0.227839449782
keff_METAT_S_DASH_ADENMETSYN_DASH_CPLX_mod_4_COLON_na1_mod_1_COLON_mg2_forward_priming_keff	98.0121149763	9506.68250372	815.116814242	148	-9408.67038874	95.994973591	0.0857414575403	9577.67315695	203.549222549	186	-9479.66104197	96.7192784715	0.0212524711601	9606.4564805	158.700788269	97	-9508.44436552	97.0129495504	0.0165202214355	9118.76584783	2077.61459346	83	-9020.75373286	92.0371296451	0.227839449782
keff_METAT_S_DASH_ADENMETSYN_DASH_CPLX_mod_4_COLON_na1_mod_1_COLON_mn2_forward_priming_keff	98.0121149763	9506.68250372	815.116814242	148	-9408.67038874	95.994973591	0.0857414575403	9577.67315695	203.549222549	186	-9479.66104197	96.7192784715	0.0212524711601	9606.4564805	158.700788269	97	-9508.44436552	97.0129495504	0.0165202214355	9118.76584783	2077.61459346	83	-9020.75373286	92.0371296451	0.227839449782
keff_METAT_S_DASH_ADENMETSYN_DASH_CPLX_mod_4_COLON_na1_mod_1_COLON_ni2_forward_priming_keff	98.0121149763	9506.68250372	815.116814242	148	-9408.67038874	95.994973591	0.0857414575403	9577.67315695	203.549222549	186	-9479.66104197	96.7192784715	0.0212524711601	9606.4564805	158.700788269	97	-9508.44436552	97.0129495504	0.0165202214355	9118.76584783	2077.61459346	83	-9020.75373286	92.0371296451	0.227839449782
keff_METAT_S_DASH_ADENMETSYN_DASH_CPLX_mod_4_COLON_na1_mod_1_COLON_zn2_forward_priming_keff	98.0121149763	9506.68250372	815.116814242	148	-9408.67038874	95.994973591	0.0857414575403	9577.67315695	203.549222549	186	-9479.66104197	96.7192784715	0.0212524711601	9606.4564805	158.700788269	97	-9508.44436552	97.0129495504	0.0165202214355	9118.76584783	2077.61459346	83	-9020.75373286	92.0371296451	0.227839449782
keff_METAT_S_DASH_ADENMETSYN_DASH_CPLX_mod_4_COLON_nh4_mod_1_COLON_ca2_forward_priming_keff	98.0121149763	9506.68250372	815.116814242	148	-9408.67038874	95.994973591	0.0857414575403	9577.67315695	203.549222549	186	-9479.66104197	96.7192784715	0.0212524711601	9606.4564805	158.700788269	97	-9508.44436552	97.0129495504	0.0165202214355	9118.76584783	2077.61459346	83	-9020.75373286	92.0371296451	0.227839449782
keff_METAT_S_DASH_ADENMETSYN_DASH_CPLX_mod_4_COLON_nh4_mod_1_COLON_cd2_forward_priming_keff	98.0121149763	9506.68250372	815.116814242	148	-9408.67038874	95.994973591	0.0857414575403	9577.67315695	203.549222549	186	-9479.66104197	96.7192784715	0.0212524711601	9606.4564805	158.700788269	97	-9508.44436552	97.0129495504	0.0165202214355	9118.76584783	2077.61459346	83	-9020.75373286	92.0371296451	0.227839449782
keff_METAT_S_DASH_ADENMETSYN_DASH_CPLX_mod_4_COLON_nh4_mod_1_COLON_cobalt2_forward_priming_keff	98.0121149763	9506.68250372	815.116814242	148	-9408.67038874	95.994973591	0.0857414575403	9577.67315695	203.549222549	186	-9479.66104197	96.7192784715	0.0212524711601	9606.4564805	158.700788269	97	-9508.44436552	97.0129495504	0.0165202214355	9118.76584783	2077.61459346	83	-9020.75373286	92.0371296451	0.227839449782
keff_METAT_S_DASH_ADENMETSYN_DASH_CPLX_mod_4_COLON_nh4_mod_1_COLON_mg2_forward_priming_keff	98.0121149763	9506.68250372	815.116814242	148	-9408.67038874	95.994973591	0.0857414575403	9577.67315695	203.549222549	186	-9479.66104197	96.7192784715	0.0212524711601	9606.4564805	158.700788269	97	-9508.44436552	97.0129495504	0.0165202214355	9118.76584783	2077.61459346	83	-9020.75373286	92.0371296451	0.227839449782
keff_METAT_S_DASH_ADENMETSYN_DASH_CPLX_mod_4_COLON_nh4_mod_1_COLON_mn2_forward_priming_keff	98.0121149763	9506.68250372	815.116814242	148	-9408.67038874	95.994973591	0.0857414575403	9577.67315695	203.549222549	186	-9479.66104197	96.7192784715	0.0212524711601	9606.4564805	158.700788269	97	-9508.44436552	97.0129495504	0.0165202214355	9118.76584783	2077.61459346	83	-9020.75373286	92.0371296451	0.227839449782
keff_METAT_S_DASH_ADENMETSYN_DASH_CPLX_mod_4_COLON_nh4_mod_1_COLON_ni2_forward_priming_keff	98.0121149763	9506.68250372	815.116814242	148	-9408.67038874	95.994973591	0.0857414575403	9577.67315695	203.549222549	186	-9479.66104197	96.7192784715	0.0212524711601	9606.4564805	158.700788269	97	-9508.44436552	97.0129495504	0.0165202214355	9118.76584783	2077.61459346	83	-9020.75373286	92.0371296451	0.227839449782
keff_METAT_S_DASH_ADENMETSYN_DASH_CPLX_mod_4_COLON_nh4_mod_1_COLON_zn2_forward_priming_keff	98.0121149763	9506.68250372	815.116814242	148	-9408.67038874	95.994973591	0.0857414575403	9577.67315695	203.549222549	186	-9479.66104197	96.7192784715	0.0212524711601	9606.4564805	158.700788269	97	-9508.44436552	97.0129495504	0.0165202214355	9118.76584783	2077.61459346	83	-9020.75373286	92.0371296451	0.227839449782
keff_METAT_S_DASH_ADENMETSYN_DASH_CPLX_mod_4_COLON_tl_mod_1_COLON_ca2_forward_priming_keff	98.0121149763	9506.68250372	815.116814242	148	-9408.67038874	95.994973591	0.0857414575403	9577.67315695	203.549222549	186	-9479.66104197	96.7192784715	0.0212524711601	9606.4564805	158.700788269	97	-9508.44436552	97.0129495504	0.0165202214355	9118.76584783	2077.61459346	83	-9020.75373286	92.0371296451	0.227839449782
keff_METAT_S_DASH_ADENMETSYN_DASH_CPLX_mod_4_COLON_tl_mod_1_COLON_cd2_forward_priming_keff	98.0121149763	9506.68250372	815.116814242	148	-9408.67038874	95.994973591	0.0857414575403	9577.67315695	203.549222549	186	-9479.66104197	96.7192784715	0.0212524711601	9606.4564805	158.700788269	97	-9508.44436552	97.0129495504	0.0165202214355	9118.76584783	2077.61459346	83	-9020.75373286	92.0371296451	0.227839449782
keff_METAT_S_DASH_ADENMETSYN_DASH_CPLX_mod_4_COLON_tl_mod_1_COLON_cobalt2_forward_priming_keff	98.0121149763	9506.68250372	815.116814242	148	-9408.67038874	95.994973591	0.0857414575403	9577.67315695	203.549222549	186	-9479.66104197	96.7192784715	0.0212524711601	9606.4564805	158.700788269	97	-9508.44436552	97.0129495504	0.0165202214355	9118.76584783	2077.61459346	83	-9020.75373286	92.0371296451	0.227839449782
keff_METAT_S_DASH_ADENMETSYN_DASH_CPLX_mod_4_COLON_tl_mod_1_COLON_mg2_forward_priming_keff	98.0121149763	9506.68250372	815.116814242	148	-9408.67038874	95.994973591	0.0857414575403	9577.67315695	203.549222549	186	-9479.66104197	96.7192784715	0.0212524711601	9606.4564805	158.700788269	97	-9508.44436552	97.0129495504	0.0165202214355	9118.76584783	2077.61459346	83	-9020.75373286	92.0371296451	0.227839449782
keff_METAT_S_DASH_ADENMETSYN_DASH_CPLX_mod_4_COLON_tl_mod_1_COLON_mn2_forward_priming_keff	98.0121149763	9506.68250372	815.116814242	148	-9408.67038874	95.994973591	0.0857414575403	9577.67315695	203.549222549	186	-9479.66104197	96.7192784715	0.0212524711601	9606.4564805	158.700788269	97	-9508.44436552	97.0129495504	0.0165202214355	9118.76584783	2077.61459346	83	-9020.75373286	92.0371296451	0.227839449782
keff_METAT_S_DASH_ADENMETSYN_DASH_CPLX_mod_4_COLON_tl_mod_1_COLON_ni2_forward_priming_keff	98.0121149763	9506.68250372	815.116814242	148	-9408.67038874	95.994973591	0.0857414575403	9577.67315695	203.549222549	186	-9479.66104197	96.7192784715	0.0212524711601	9606.4564805	158.700788269	97	-9508.44436552	97.0129495504	0.0165202214355	9118.76584783	2077.61459346	83	-9020.75373286	92.0371296451	0.227839449782
keff_METAT_S_DASH_ADENMETSYN_DASH_CPLX_mod_4_COLON_tl_mod_1_COLON_zn2_forward_priming_keff	98.0121149763	9506.68250372	815.116814242	148	-9408.67038874	95.994973591	0.0857414575403	9577.67315695	203.549222549	186	-9479.66104197	96.7192784715	0.0212524711601	9606.4564805	158.700788269	97	-9508.44436552	97.0129495504	0.0165202214355	9118.76584783	2077.61459346	83	-9020.75373286	92.0371296451	0.227839449782
keff_METS_HOMOCYSMETB12_DASH_MONOMER_mod_zn2_mod_cbl1_forward_priming_keff	83.7353590016	3.89665272844	0.0376636752022	147	79.8387062731	0.953464668034	0.009665648398	4.89025459321	0.120989808699	186	78.8451044083	0.941598690786	0.0247410040505	2.31154056744	0.0233046992599	97	81.4238184341	0.972394689711	0.0100818906612	5.27758958068	0.0975709096057	81	78.4577694209	0.936972986757	0.0184877789593
keff_MOAT2_KDOTRANS_DASH_MONOMER_forward_priming_keff	37.9304552412	312.496893335	61.2983586498	148	-274.566438094	7.23868027283	0.196156697737	1682.1966893	974.080106983	186	-1644.26623406	43.3494990663	0.579052445636	342.766911379	48.7874113861	97	-304.836456138	8.03672020806	0.142334075334	158.542225	19.2013668195	83	-120.611769759	3.17981339775	0.121112005458
keff_MOAT_KDOTRANS_DASH_MONOMER_forward_priming_keff	37.9304552412	315.534699811	55.1688892054	146	-277.60424457	7.31876912113	0.174842542638	1682.1966893	974.080106983	186	-1644.26623406	43.3494990663	0.579052445636	342.766911379	48.7874113861	97	-304.836456138	8.03672020806	0.142334075334	158.542225	19.2013668195	83	-120.611769759	3.17981339775	0.121112005458
keff_MOCOS_EG10153_DASH_MONOMER_forward_priming_keff	35.9579604103	1.80231879884e-05	8.22432010572e-06	148	35.9579423871	0.999999498771	0.456318832773	2.13701380933e-05	4.74949706377e-06	186	35.9579390402	0.999999405691	0.222249245328	1.76878295527e-05	2.48940804743e-06	97	35.9579427225	0.999999508097	0.140741295591	4.44890809395e-06	8.5218213114e-22	83	35.9579559614	0.999999876275	1.91548603195e-16
keff_MPTAT_EG11511_DASH_MONOMER_forward_priming_keff	20.7790279096	2.19231809908e-05	1.00039603604e-05	148	20.7790059864	0.999998944937	0.456318832773	2.31283728147e-05	5.14026340373e-06	186	20.7790047813	0.999998886937	0.222249245328	1.22093884771e-05	1.71836515263e-06	97	20.7790157002	0.999999412418	0.140741295591	2.20913201178e-06	4.2609106557e-22	83	20.7790257005	0.999999893685	1.92877140568e-16
keff_MPTS1_EG11598_DASH_MONOMER_forward_priming_keff	17.5768847882	1.21500767431e-05	5.54430883753e-06	148	17.5768726381	0.999999308747	0.456318832774	1.05483966385e-05	2.34437319232e-06	186	17.5768742398	0.999999399871	0.222249245328	1.02369944762e-05	1.44076786554e-06	97	17.5768745512	0.999999417588	0.140741295591	1.3688709768e-06	2.13045532785e-22	83	17.5768834193	0.999999922121	1.55635948454e-16
keff_MPTSS1_EG10154_DASH_MONOMER_forward_priming_keff	24.7016682162	0.000198209659027	9.04468002518e-05	148	24.7014700065	0.999991975859	0.456318832774	0.000266208805278	5.91647060725e-05	186	24.7014020074	0.999989223043	0.222249245328	0.000431924884976	6.07896679094e-05	97	24.7012362913	0.999982514344	0.140741295591	2.51713194072e-05	6.81745704912e-21	83	24.7016430449	0.999998980987	2.70842260544e-16
keff_MTAN_CPLX0_DASH_1541_forward_priming_keff	38.7484622804	1840.39511236	1078.94467468	148	-1801.64665007	46.4959522016	0.586257085469	1858.00367193	1102.30113696	186	-1819.25520965	46.9503846755	0.593271775301	2000.55641699	1103.20366151	97	-1961.80795471	50.6293111843	0.551448413124	1962.95432509	1134.29889225	83	-1924.2058628	49.65889611	0.577852921869
keff_MTHFR2_METHYLENETHFREDUCT_DASH_CPLX_mod_fad_forward_priming_keff	82.064723949	1.31562930966	0.373325203371	148	80.7490946393	0.983968394136	0.283761695357	1.06392356543	0.0263225372418	186	81.0008003835	0.987035555422	0.0247410040505	0.560631326713	0.00565222373717	97	81.5040926222	0.993168424876	0.0100818906612	0.523139462916	0.316617299975	83	81.541584486	0.993625282122	0.605225417732
keff_NADS1_NAD_DASH_SYNTH_DASH_CPLX_mod_mg2_forward_priming_keff	46.0405583822	0.000302301614187	6.66049133608e-15	148	46.0402560805	0.999993434015	2.20326026178e-11	0.000211985724198	4.79280348204e-14	186	46.0403463964	0.999995395674	2.26090860607e-10	0.000205838292819	9.2416749672e-15	97	46.0403525439	0.999995529196	4.48977439553e-11	8.44468420453e-05	3.38909058385e-15	83	46.0404739353	0.999998165816	4.01328279633e-11
keff_NADS1_NAD_DASH_SYNTH_DASH_CPLX_mod_mn2_forward_priming_keff	46.0405583822	0.000302301614187	6.66049133608e-15	148	46.0402560805	0.999993434015	2.20326026178e-11	0.000211985724198	4.79280348204e-14	186	46.0403463964	0.999995395674	2.26090860607e-10	0.000205838292819	9.2416749672e-15	97	46.0403525439	0.999995529196	4.48977439553e-11	8.44468420453e-05	3.38909058385e-15	83	46.0404739353	0.999998165816	4.01328279633e-11
keff_NAPAB_DASH_CPLX_NAPC_DASH_MONOMER_bmocogdp_integration_NAPD_DASH_MONOMER_forward_priming_keff	11.3276259341	595.666689884	306.195552994	148	-584.33906395	51.585307226	0.514038401331	574.683134199	309.51304541	186	-563.355508265	49.7328841493	0.538580353226	602.944745383	326.587864237	97	-591.617119449	52.2278121553	0.541654715026	526.195893413	297.985979454	83	-514.868267479	45.4524425927	0.566302366066
keff_NAP_DASH_CPLX_bmocogdp_integration_NAPD_DASH_MONOMER_forward_priming_keff	11.3276259341	527.189521597	343.683569066	148	-515.861895663	45.5401598416	0.651916540422	542.743455521	346.035191909	186	-531.415829587	46.9132572597	0.637566770063	482.656910066	329.672601318	97	-471.329284132	41.608831972	0.683037152151	578.155616321	341.487413755	83	-566.827990387	50.0394340073	0.5906496523
keff_NITRATREDUCTA_DASH_CPLX_bmocogdp_integration_NARJ_DASH_MONOMER_forward_priming_keff	24.5076897049	1273.98068201	715.854693839	148	-1249.4729923	50.9828958726	0.561903884375	1217.24337308	669.771921777	186	-1192.73568338	48.6678139693	0.550236654879	1291.02760141	690.440145941	97	-1266.5199117	51.6784701844	0.534798903748	1246.59099747	704.664503316	83	-1222.08330777	49.8653003398	0.565273216912
keff_NNATr_NICONUCADENYLYLTRAN_DASH_MONOMER_mod_mg2_forward_priming_keff	23.1648676116	0.0406712183231	8.96092966254e-13	148	23.1241963933	0.998244271497	2.20326069196e-11	0.00589573677078	1.33297215676e-12	186	23.1589718749	0.999745488001	2.26090853202e-10	0.0463593354743	2.08142948127e-12	97	23.1185082762	0.997998722192	4.48977419537e-11	0.00721470170935	2.89546364675e-13	83	23.1576529099	0.999688549841	4.01328254916e-11
keff_NNDPR_QUINOPRIBOTRANS_DASH_CPLX_mod_mg2_forward_priming_keff	48.4085118511	0.00242630205056	5.34577757737e-14	148	48.406085549	0.999949878607	2.20326136894e-11	0.00122422290951	2.76785594846e-13	186	48.4072876282	0.999974710586	2.2609084726e-10	0.00124729181216	5.60005638914e-14	97	48.4072645593	0.999974234039	4.48977242898e-11	0.000752617474403	3.02046549553e-14	83	48.4077592336	0.999984452786	4.01328111326e-11
keff_OCBT_ORNCARBAMTRANSFERF_DASH_CPLX_forward_priming_keff	71.6404374708	9.12817167893	1.59870127604	148	62.5122657919	0.872583529621	0.175139264715	3.6339453532	0.0840834107777	185	68.0064921176	0.949275221069	0.0231383255953	3.64197808418	0.0363851922037	95	67.9984593867	0.949163095414	0.00999050278797	3.88250367373	2.92187931729	80	67.7579337971	0.945805695627	0.752576059891
keff_OHPBAT_PSERTRANSAM_DASH_CPLX_mod_pydx5p_forward_priming_keff	56.00995714	2504.9654448	1595.71348547	148	-2448.95548766	43.7235736772	0.637020158811	2555.07205312	1560.79395503	186	-2499.06209598	44.6181754744	0.610861033497	2669.59027942	1600.56485816	97	-2613.58032228	46.662780258	0.599554497368	2366.69799539	1700.00354189	83	-2310.68803825	41.2549510165	0.718301847216
keff_OMPDC_OROTPDECARB_DASH_CPLX_forward_priming_keff	41.1179707635	12.8143566025	0.38255646098	148	28.3036141611	0.688351434555	0.0298537392745	6.8613627374	0.14229854672	186	34.2566080261	0.833129830826	0.0207391085658	7.31532219425	0.111447133448	97	33.8026485693	0.822089415931	0.0152347539164	4.91568318437	0.0470768448351	83	36.2022875792	0.880449275752	0.00957686715548
keff_ORPT_OROPRIBTRANS_DASH_CPLX_mod_mg2_reverse_priming_keff	37.8092782102	59.0811613167	2.04602061081	148	-21.2718831065	0.562610134692	0.0346306769402	143.146841884	11.0987015924	186	-105.337563674	2.7860241893	0.077533681123	25.7800878075	0.740301477192	97	12.0291904027	0.318154457639	0.0287160184527	37.9641461086	0.363577583953	83	-0.154867898377	0.00409602895659	0.00957686715548
keff_P5CR_PYRROLINECARBREDUCT_DASH_CPLX_forward_priming_keff	144.452636828	12.2407868445	1.34397664769	148	132.211849984	0.915260897182	0.109794955566	4.96274926831	0.111035038036	186	139.48988756	0.965644453592	0.0223736949083	3.11750628866	0.0289556687786	97	141.33513054	0.978418488183	0.00928808672619	1.99037230874	0.324643156803	83	142.46226452	0.986221280882	0.163106749113
keff_PAPPT3_PHOSNACMURPENTATRANS_DASH_MONOMER_forward_priming_keff	33.3731975735	1615.6905981	968.101961577	148	-1582.31740052	47.4128197347	0.599187717449	1538.27987748	977.062496295	186	-1504.90667991	45.0932721264	0.635165622717	1684.26777503	983.521864553	97	-1650.89457746	49.4676775823	0.583946257913	1571.77678933	1086.88278758	83	-1538.40359176	46.0969791213	0.691499451419
keff_PDX5PS1_CPLX0_DASH_7847_forward_priming_keff	51.0010035041	0.0381531741906	0.0134447448086	148	50.9628503299	0.999251913265	0.352388630666	0.0166213825516	0.00286960740421	186	50.9843821215	0.999674096951	0.172645530257	0.00791169644579	0.000199451485174	97	50.9930918076	0.99984487175	0.0252096988984	0.0114381072774	0.00172579158401	83	50.9895653968	0.9997757278	0.150880870598
keff_PDX5PS2_CPLX0_DASH_321_forward_priming_keff	116.39528544	0.0163122419477	0.00574824860303	148	116.378973198	0.999859854788	0.352388630666	0.00538781759025	0.000930182624796	186	116.389897623	0.999953711032	0.172645530257	0.00372199294963	9.3830321562e-05	97	116.391563447	0.99996802282	0.0252096988984	0.00440345424251	0.000664397009751	83	116.390881986	0.999962168105	0.150880870598
keff_PE160abcpp_CPLX0_DASH_7704_mod_mg2_forward_priming_keff	80.4634969554	1415.02240257	307.517983063	147	-1334.55890562	16.5858924371	0.217323755796	1730.41843177	494.815042066	186	-1649.95493481	20.5056329546	0.28595109309	2089.44935894	675.464193935	97	-2008.98586198	24.9676677997	0.323273780743	1409.69126475	347.012278022	83	-1329.22776779	16.5196370788	0.246161898495
keff_PE161abcpp_CPLX0_DASH_7704_mod_mg2_forward_priming_keff	80.4634969554	1415.02240257	307.517983063	147	-1334.55890562	16.5858924371	0.217323755796	1730.41843177	494.815042066	186	-1649.95493481	20.5056329546	0.28595109309	2089.44935894	675.464193935	97	-2008.98586198	24.9676677997	0.323273780743	1409.69126475	347.012278022	83	-1329.22776779	16.5196370788	0.246161898495
keff_PERD_ERYTHRON4PDEHYDROG_DASH_MONOMER_forward_priming_keff	34.2967123757	0.00340084714748	0.0011984198694	148	34.2933115286	0.999900840433	0.352388630666	0.00266779874275	0.00046058352856	186	34.294044577	0.999922214155	0.172645530257	0.00112843386497	2.84474779626e-05	97	34.2955839419	0.9999670979	0.0252096988984	0.0019961805509	0.000301185459392	83	34.2947161952	0.999941796738	0.150880870598
keff_PGAMT_PHOSGLUCOSAMINEMUT_DASH_MONOMER_reverse_priming_keff	38.0689525997	2.51236229562	1.84889081775e-15	148	35.556590304	0.934004953537	7.3591727633e-16	1.70006626493	2.2264391669e-16	186	36.3688863347	0.95534244709	1.30961905005e-16	1.2271992884	2.23198091154e-16	97	36.8417533113	0.96776377587	1.81875994603e-16	1.2935149167	0.0	83	36.775437683	0.966021788666	0.0
keff_PGCD_PGLYCDEHYDROG_DASH_CPLX_forward_priming_keff	101.899338634	13.5981714149	6.04932384602	148	88.3011672186	0.86655289821	0.444863037936	17.5747416558	5.45284212516	182	84.3245969777	0.827528403113	0.31026584811	5090.22363497	3171.66020738	89	-4988.32429634	48.9534511532	0.623088578189	11.9531985007	3.98439874369	83	89.9461401328	0.8826960149	0.33333327004
keff_PHEMEabcpp_ABC_DASH_35_DASH_CPLX_forward_priming_keff	77.6691759052	3862.56019672	2281.67497095	148	-3784.89102082	48.7309280252	0.59071570532	4085.06913397	2222.6979661	186	-4007.39995807	51.5957574078	0.544102900883	3828.33560793	2278.12134526	97	-3750.66643203	48.2902823201	0.595068347857	3651.34204368	2150.86766726	83	-3573.67286777	46.0114688501	0.589062224664
keff_PHETA1_TYRB_DASH_DIMER_mod_pydx5p_reverse_priming_keff	59.9308419664	7.29803456091	2.23543626815	148	52.6328074055	0.8782257295	0.306306615774	5.23451085853	1.30560084763	186	54.6963311079	0.912657478407	0.24942174788	2.96021409211	0.553907730186	97	56.9706278743	0.950606165457	0.187117456018	2.64035061354	0.329635916253	83	57.2904913529	0.955943375282	0.124845508988
keff_PMPK_HMP_DASH_P_DASH_KIN_DASH_CPLX_forward_priming_keff	73.5967966998	0.0313673679892	0.0108647085898	148	73.5654293318	0.999573794385	0.346369787657	0.0077567272947	0.00128588420697	186	73.5890399725	0.999894605096	0.165776642405	0.0166029117477	0.000557860903964	97	73.5801937881	0.999774407141	0.0336001848617	0.026852086962	0.000127057567555	83	73.5699446129	0.999635145982	0.00473175763711
keff_PPBNGS_PORPHOBILSYNTH_DASH_CPLX_mod_zn2_forward_priming_keff	145.816205551	400.608683862	33.21725453	148	-254.792478311	1.74735364529	0.0829169607852	314.527620483	2.2967648868	186	-168.711414932	1.15701416241	0.00730226770951	250.447156182	0.663683495622	97	-104.630950631	0.717553650747	0.00264999413744	207.02394332	23.1400662396	83	-61.2077377695	0.419759501615	0.111774830816
keff_PPM_PPENTOMUT_DASH_MONOMER_mod_mn2_reverse_priming_keff	36.1376195268	0.86167712337	5.02504028109	148	35.2759424034	0.976155675591	5.83169744769	0.207610352927	0.805791094439	186	35.9300091738	0.994255007506	3.8812664353	1.51760169663	6.04478338695	96	34.6200178301	0.958004934567	3.98311585995	0.0778208384331	0.403262768531	83	36.0597986883	0.997846542206	5.18193811132
keff_PPNDH_CHORISMUTPREPHENDEHYDRAT_DASH_CPLX_forward_priming_keff	59.492872805	3.07658431689	2.27752575001	148	56.4162884881	0.948286506067	0.740277371079	4.09832280284	0.291666836573	186	55.3945500022	0.931112373472	0.0711673654332	1.49873369181	0.293787748037	97	57.9941391132	0.97480818086	0.196023983208	1.54824932163	0.789232411784	83	57.9446234834	0.973975885705	0.509757957429
keff_PPND_CHORISMUTPREPHENDEHYDROG_DASH_CPLX_forward_priming_keff	58.380480299	53.985065042	22.1148043665	148	4.39541525693	0.0752891246256	0.409646711535	11.006411752	2.59624992639	186	47.3740685469	0.811471031145	0.235885226255	10.0860606044	5.69066557541	97	48.2944196946	0.827235737823	0.564210924227	18.0574935468	12.9691023979	83	40.3229867522	0.690692960141	0.718211659017
keff_PRAGSr_GLYCRIBONUCSYN_DASH_MONOMER_mod_mg2_forward_priming_keff	37.0935647495	3.93703555297	0.0910117950016	148	33.1565291966	0.893862032955	0.0231168334086	2.83688274104	0.0470617773375	186	34.2566820085	0.923520892096	0.0165892571648	2.34283050345	0.0287612286295	97	34.7507342461	0.936839974285	0.0122762737582	2.53930498684	0.0195754141941	83	34.5542597627	0.931543247353	0.00770896536477
keff_PRAIS_AIRS_DASH_CPLX_mod_k_mod_mg2_forward_priming_keff	52.8746201067	5.37971084638	0.124361879422	148	47.4949092603	0.898255328634	0.0231168334086	4.07230540469	0.0675565216121	186	48.802314702	0.922981850338	0.0165892571648	2.6598577338	0.032653141698	97	50.2147623729	0.94969500058	0.0122762737582	2.80880728288	0.0216529980601	83	50.0658128238	0.946877967592	0.00770896536477
keff_PRAIi_PRAI_DASH_IGPS_forward_priming_keff	39.1540949974	1.72239106316	0.41246863938	148	37.4317039343	0.956009938085	0.239474442362	1.26018357185	0.0279745068538	186	37.8939114256	0.967814769517	0.0221987553867	0.929446544201	0.00818883070868	97	38.2246484532	0.976261830486	0.00881043752303	0.832272893664	0.607217230023	83	38.3218221038	0.978743656475	0.729589098294
keff_PRAMPC_HISTCYCLOPRATPPHOS_forward_priming_keff	21.8965852593	1.18626581144	0.227587852588	148	20.7103194478	0.945824164024	0.191852323816	0.809505037319	0.019911783278	186	21.087080222	0.96303053523	0.0245974791509	0.515167726871	0.00494355785713	97	21.3814175324	0.976472691026	0.00959601620846	0.644059234529	0.240079052767	83	21.2525260247	0.970586316227	0.372759274141
keff_PRASCSi_SAICARSYN_DASH_CPLX_forward_priming_keff	56.7455140536	3.26481293414	0.07547246223	148	53.4807011194	0.942465708724	0.0231169331146	2647.03329423	1684.05525881	186	-2590.28778017	45.6474458532	0.636204789142	2686.11701059	1670.09607911	97	-2629.37149654	46.3362001453	0.621751052737	0.900706620833	0.00694392968739	83	55.8448074328	0.984127262994	0.00770942449715
keff_PRATPP_HISTCYCLOPRATPPHOS_forward_priming_keff	21.8965852593	1.18626581144	0.227587852588	148	20.7103194478	0.945824164024	0.191852323816	0.809505037319	0.019911783278	186	21.087080222	0.96303053523	0.0245974791509	0.515167726871	0.00494355785713	97	21.3814175324	0.976472691026	0.00959601620846	0.644059234529	0.240079052767	83	21.2525260247	0.970586316227	0.372759274141
keff_PRFGS_FGAMSYN_DASH_MONOMER_mod_mg2_forward_priming_keff	86.2207176251	17.7081148392	0.409355540716	148	68.5126027859	0.794618795495	0.0231168334086	27.5217315054	0.881257882285	186	58.6989861197	0.680799090248	0.0320204374537	12.0884759403	0.148401439962	97	74.1322416848	0.859796157197	0.0122762737582	29.3004949746	0.22587650093	83	56.9202226505	0.660168741555	0.00770896536477
keff_PRMICI_PRIBFAICARPISOM_DASH_MONOMER_forward_priming_keff	24.223818728	0.943923501399	0.181093917248	148	23.2798952266	0.961033249464	0.191852323816	0.415317748857	0.0102157696685	186	23.8085009791	0.982854984446	0.0245974791509	0.352535957334	0.00338294076065	97	23.8712827706	0.985446722447	0.00959601620846	0.394970149082	0.14722878608	83	23.8288485789	0.983694967605	0.372759274141
keff_PSCVT_AROA_DASH_MONOMER_forward_priming_keff	37.1944425947	2.12126617012	0.605220504219	148	35.0731764246	0.942968195727	0.285310967923	1.36240659682	0.0338665830526	186	35.8320359979	0.963370694604	0.0248579118243	0.986526266376	0.0105067198103	97	36.2079163284	0.973476514297	0.0106502180108	0.986771144975	0.503114886594	83	36.2076714498	0.973469930556	0.509859747273
keff_PSD160_PSD_DASH_MONOMER_forward_priming_keff	30.8564001066	6.19558030944	8.91194314354e-16	148	24.6608197972	0.799212471707	1.43843557801e-16	3.08354088302	4.45287833379e-16	186	27.7728592236	0.900068028922	1.44407955099e-16	3.88715313495	4.46396182308e-16	97	26.9692469716	0.87402441239	1.14838846531e-16	2.14338463405	0.0	83	28.7130154725	0.930536788911	0.0
keff_PSD161_PSD_DASH_MONOMER_forward_priming_keff	30.8564001066	6.19558030944	8.91194314354e-16	148	24.6608197972	0.799212471706	1.43843557801e-16	3.08354088302	0.0	186	27.7728592236	0.900068028922	0.0	3.88715313495	0.0	97	26.9692469716	0.87402441239	0.0	2.14338463405	0.0	83	28.7130154725	0.930536788911	0.0
keff_PSERT_PSERTRANSAM_DASH_CPLX_mod_pydx5p_forward_priming_keff	56.00995714	2504.9654448	1595.71348547	148	-2448.95548766	43.7235736772	0.637020158811	2564.88595884	1567.27946199	182	-2508.8760017	44.7933926361	0.611052299064	2680.0616406	1630.34183183	89	-2624.05168346	46.8497356086	0.608322512861	2366.69799539	1700.00354189	83	-2310.68803825	41.2549510165	0.718301847216
keff_PSP_L_PSERPHOSPHA_DASH_MONOMER_mod_mg2_forward_priming_keff	30.2799517928	984.154127917	437.813795142	148	-953.874176124	31.5018393243	0.444863037936	803.556089603	249.316011645	182	-773.27613781	25.5375617207	0.31026584811	217.588523197	54.5153770838	89	-187.308571405	6.18589397652	0.250543439896	655.623458705	218.541111405	83	-625.343506913	20.6520641509	0.33333327004
keff_PSSA160_PHOSPHASERSYN_DASH_CPLX_forward_priming_keff	41.196060819	169.127300059	10.2283478228	148	-127.93123924	3.10542407931	0.0604772134315	160.276641715	14.2239819837	186	-119.080580896	2.89058173351	0.0887464438452	62.5958045483	1.28101022768	97	-21.3997437293	0.519460921841	0.0204647937179	150.226004736	15.5081462041	83	-109.029943917	2.64661090767	0.103232101735
keff_PSSA161_PHOSPHASERSYN_DASH_CPLX_forward_priming_keff	41.196060819	169.745994702	6.94951427401	147	-128.549933883	3.1204423755	0.0409406671786	161.206396201	11.1220629951	184	-120.010335382	2.91315074782	0.0689926904709	62.5958045483	1.28101022768	97	-21.3997437293	0.519460921841	0.0204647937179	150.226004736	15.5081462041	83	-109.029943917	2.64661090767	0.103232101735
keff_PUNP1_DEOD_DASH_CPLX_reverse_priming_keff	92.6470529737	84.7169419138	357.990402726	148	7.93011105988	0.0855948549398	4.22572385923	16.6999567135	92.8321531738	186	75.9470962602	0.819746487584	5.5588259758	13.3328014763	37.4734416318	92	79.3142514974	0.856090387677	2.810620236	26.5147575296	137.416444401	83	66.1322954441	0.713808948277	5.18264005421
keff_PYRUVATEDEH_DASH_CPLX_mod_mg2_mod_thmpp_mod_fad_LipA_mediated_lipo_modification_EG11796_DASH_MONOMER_forward_priming_keff	32.1304619626	1576.13154836	879.517868441	148	-1544.00108639	48.0541203606	0.558023135415	1661.42642982	928.820017257	186	-1629.29596785	50.7087625989	0.55904974219	1610.71572714	924.198060171	97	-1578.58526518	49.1304876665	0.573780987296	1684.56624459	961.305983812	83	-1652.43578263	51.42894567	0.570654901164
keff_PYRUVATEDEH_DASH_CPLX_mod_mg2_mod_thmpp_mod_fad_LipB_mediated_lipo_modification_EG11591_DASH_MONOMER_forward_priming_keff	22.7085979098	1188.40739678	706.241255029	148	-1165.69879887	51.332927004	0.594275378078	1137.31627498	672.347659015	186	-1114.60767707	49.0830689549	0.591170348833	1134.30929558	694.642849364	97	-1111.60069767	48.950653056	0.612392803331	1153.9485552	637.095199038	83	-1131.23995729	49.8154911098	0.552100174803
keff_QULNS_CPLX0_DASH_7719_mod_4fe4s_forward_priming_keff	54.3646171527	0.00471268992349	1.0383281782e-13	148	54.3599044628	0.999913313288	2.20326012332e-11	0.00280982672366	6.35276139134e-13	186	54.361807326	0.999948315157	2.26090859549e-10	0.00310446739035	1.39383586277e-13	97	54.3615126853	0.999942895443	4.48977453299e-11	0.00253516665849	1.01743419627e-13	83	54.362081986	0.999953367341	4.01328328008e-11
keff_RBFK_RIBF_DASH_MONOMER_forward_priming_keff	30.0882195962	0.0910852506584	0.000120051682892	148	29.9971343456	0.996972727138	0.00131801451963	0.359302703802	0.00227559504132	186	29.7289168924	0.98805835943	0.00633336464556	0.0326181704263	0.000245706231075	97	30.0556014258	0.998915915569	0.00753280235719	0.0617599981463	0.00589576963636	83	30.0264595981	0.99794736947	0.0954625941276
keff_RHCCE_EG12712_DASH_MONOMER_forward_priming_keff	19.4356659963	0.00948144642688	0.000386678107178	148	19.4261845499	0.999512162515	0.0407826073965	0.00539804058816	2.72611803398e-05	186	19.4302679557	0.999722261095	0.0050501992148	0.00356439287727	6.83575331726e-06	97	19.4321016034	0.999816605571	0.00191778896228	0.00142847109289	9.75174694934e-05	83	19.4342375252	0.999926502591	0.0682670233783
keff_SADT2_CPLX0_DASH_7428_forward_priming_keff	170.488072667	153.662916537	35.565281505	148	16.8251561308	0.0986881713631	0.231449996568	45.7735207373	1.90852744266	186	124.71455193	0.731514820825	0.0416950108255	19.7887441487	0.204946218351	97	150.699328519	0.883928864705	0.0103567066617	73.3704722388	39.9235625019	83	97.1176004285	0.569644544097	0.54413664358
keff_SDPDS_CPLX0_DASH_3161_mod_zn2_mod_cobalt2_forward_priming_keff	96.8162119047	37.04556932	2.84015663513	148	59.7706425847	0.617361921199	0.0766665673458	27.1284994052	0.611073628898	186	69.6877124995	0.719793835438	0.022525154074	16.1702821062	0.182527046597	97	80.6459297985	0.832979603435	0.0112878084252	15.4752976741	3.03782141566	83	81.3409142306	0.840157992452	0.196301323544
keff_SDPTA_ACETYLORNTRANSAM_DASH_CPLX_mod_pydx5p_reverse_priming_keff	60.1653411007	2.6719429791	0.317326123106	148	57.4933981216	0.955589996995	0.118762311018	2688.16104392	1708.26260295	186	-2627.99570282	43.6795612681	0.635476288451	2928.59824593	1883.80328401	97	-2868.43290483	47.6758354953	0.643244011576	1.61508804766	0.686653739431	83	58.550253053	0.973155839922	0.425149415492
keff_SELNPS_EG10943_DASH_MONOMER_mod_mg2_forward_priming_keff	31.3383979604	5.80527909546e-06	9.1266315331e-06	148	31.3383921551	0.999999814755	1.57212622908	4.44984252649e-06	5.4239091992e-06	186	31.3383935106	0.999999858007	1.21889913338	1.54279622924e-06	2.32858004642e-06	97	31.3383964176	0.99999995077	1.50932443462	6.49411502152e-07	2.13045532785e-22	83	31.338397311	0.999999979277	3.28059376957e-16
keff_SERAT_CPLX0_DASH_237_forward_priming_keff	101.536832427	33.3703360643	7.56304585107	148	68.1664963624	0.671347477888	0.2266397868	44.1133627281	1.63268895922	186	57.4234696986	0.56554324501	0.0370112106231	11.461366439	0.118702010151	97	90.0754659877	0.887121095221	0.0103567066617	17.7608836538	9.40983868728	83	83.7759487729	0.825079399964	0.529806898726
keff_SHCHD2_SIROHEMESYN_DASH_CPLX_forward_priming_keff	66.444188289	0.00565301923036	0.000231555377491	148	66.4385352697	0.999914920787	0.0409613638404	0.00121562603335	0.000239971029397	186	66.4429726629	0.999981704554	0.197405306249	0.000669830361688	3.38310973517e-05	97	66.4435184586	0.999989918902	0.0505069630861	0.000904415689698	4.68878978085e-05	83	66.4432838733	0.99998638834	0.0518433042932
keff_SHCHF_SIROHEMESYN_DASH_CPLX_forward_priming_keff	66.444188289	0.00565301923036	0.000231555377491	148	66.4385352697	0.999914920787	0.0409613638404	0.00121562603335	0.000239971029397	186	66.4429726629	0.999981704554	0.197405306249	0.000669830361688	3.38310973517e-05	97	66.4435184586	0.999989918902	0.0505069630861	0.000904415689698	4.68878978085e-05	83	66.4432838733	0.99998638834	0.0518433042932
keff_SHK3Dr_AROE_DASH_MONOMER_forward_priming_keff	26.5486212274	13.9157681231	3.97032127259	148	12.6328531043	0.475838387091	0.285310967923	9.37038637232	0.232928238203	186	17.1782348551	0.647048097449	0.0248579118243	4.02228830479	0.0428382473485	97	22.5263329226	0.848493514208	0.0106502180108	4.37252268951	2.22937331342	83	22.1760985379	0.835301326873	0.509859747273
keff_SHSL1_O_DASH_SUCCHOMOSERLYASE_DASH_CPLX_mod_pydx5p_forward_priming_keff	97.32361292	9.33797012894	2.75926994265	148	87.985642791	0.904052368703	0.295489266356	4.1353829469	0.106348180708	186	93.1882299731	0.957508945437	0.0257166463357	6.19995389887	0.0650924225618	97	91.1236590211	0.936295481509	0.0104988558985	3.48179824972	2.17232520599	83	93.8418146703	0.964224527376	0.623908983287
keff_SO4t2pp_YCHM_DASH_MONOMER_forward_priming_keff	45.0157582259	2390.05128216	1182.02128193	136	-2345.03552394	52.0936582289	0.494558962293	2351.99117964	1117.44541228	168	-2306.97542141	51.2481742468	0.475106123677	2580.8372201	1134.31173885	88	-2535.82146187	56.3318615927	0.439513089014	2073.72303925	1333.23269978	83	-2028.70728102	45.0666024738	0.642917436197
keff_SULRi_SULFITE_DASH_REDUCT_DASH_CPLX_mod_4fe4s_mod_sheme_mod_fmn_mod_fad_forward_priming_keff	312.166832364	4.44645085261	3.28680042197	148	307.720381512	0.985756171407	0.739196390767	11.3676611475	33.5328188639	186	300.799171217	0.963584660608	2.94984328165	23.4411497272	57.1859538581	97	288.725682637	0.924908262836	2.43955413977	13.800958412	37.3574759788	83	298.365873952	0.955789798975	2.70687548382
keff_TDSK_TETRAACYLDISACC4KIN_DASH_MONOMER_mod_mg2_forward_priming_keff	30.6402425754	1501.91482251	841.333234248	148	-1471.27457993	48.0177197132	0.560173733983	1508.91724284	850.695303325	186	-1478.27700027	48.2462564266	0.563778634886	1746.1800424	778.933854409	97	-1715.53979983	55.989759076	0.446078775095	1593.79861296	907.776321341	83	-1563.15837038	51.0165141981	0.569567769705
keff_THDPS_CPLX0_DASH_3181_forward_priming_keff	45.1991152677	9.42765625818	104.153356426	148	35.7714590096	0.791419451413	11.0476404287	0.640215065142	0.00960477582131	186	44.5589002026	0.985835672638	0.015002420818	2210.05497479	1299.75322371	97	-2164.85585952	47.8959786424	0.588109001151	0.345111762422	0.067745895734	83	44.8540035053	0.992364634565	0.196301323544
keff_THFAT_GLYOHMETRANS_DASH_CPLX_forward_priming_keff	61.7612047084	3487.50450657	1639.93070665	148	-3425.74330187	55.4675595795	0.470230419361	3324.17410635	1663.08070826	186	-3262.41290164	52.8230127156	0.500298917882	3339.18059144	1716.62716116	97	-3277.41938673	53.0659886284	0.514086349676	3184.46209595	1719.63551429	83	-3122.70089124	50.5608805072	0.540008159141
keff_THRD_L_THREDEHYDSYN_DASH_CPLX_mod_pydx5p_forward_priming_keff	122.055740341	78.6986981014	14.4464359249	148	43.3570422394	0.355223294851	0.183566390213	97.9641245958	5.79812275657	186	24.091615745	0.197382078694	0.0591861845394	42.7849519935	0.501248444481	97	79.2707883474	0.649463827969	0.0117155313054	91.75574969	40.6574380094	83	30.2999906509	0.248247157948	0.443105071309
keff_THRS_THRESYN_DASH_MONOMER_mod_pydx5p_forward_priming_keff	37.8067722752	1973.83506265	1113.88906055	148	-1936.02829038	51.208505087	0.564327324822	2043.48066623	1127.58465971	186	-2005.67389396	53.0506513319	0.551796098855	1974.0826603	1144.2069222	97	-1936.27588802	51.2150541159	0.579614493971	0.587712729931	0.46064933604	83	37.2190595452	0.984454829266	0.783800167293
keff_TMAOREDUCTI_DASH_CPLX_bmocogdp_integration_EG12195_DASH_MONOMER_forward_priming_keff	21.7627048862	1144.30614241	637.256159539	148	-1122.54343752	51.5810623445	0.556893069016	1137.52734951	627.037978855	186	-1115.76464463	51.2695756553	0.551228925726	1138.3673271	651.922244292	97	-1116.60462222	51.3081727687	0.572681795033	1112.01277049	676.173087432	83	-1090.25006561	50.0971763991	0.608062340087
keff_TMDS_THYMIDYLATESYN_DASH_CPLX_mod_mg2_forward_priming_keff	45.8586766637	10.6421332287	0.0	148	35.216543435	0.767936320825	0.0	10.7638682945	1.78115133352e-15	186	35.0948083692	0.765281750858	1.65475021134e-16	3.66258820511	4.46396182308e-16	97	42.1960884586	0.920133146624	1.21879981398e-16	9.49461917694	1.78715546068e-15	83	36.3640574868	0.792959154784	1.88228240373e-16
keff_TMPK_THI_DASH_P_DASH_KIN_DASH_MONOMER_mod_mg2_forward_priming_keff	30.2877374408	0.00452030522844	0.00156569716212	148	30.2832171356	0.999850754609	0.346369787657	0.00149209623718	0.000247354704345	186	30.2862453446	0.999950735962	0.165776642405	0.0089680441122	0.000301327940018	97	30.2787693967	0.999703905116	0.0336001848617	0.0196464704576	9.29623366298e-05	83	30.2680909703	0.999351339119	0.00473175763711
keff_TRPAS2_TRYPTOPHAN_DASH_CPLX_reverse_priming_keff	116.449843209	5.44197368707	1.31173782706	146	111.007869522	0.953267659817	0.241040824981	0.933048271712	0.0207125103477	186	115.516794938	0.991987552357	0.0221987553867	0.347838372961	0.00306460825308	97	116.102004836	0.997012976889	0.00881043752303	0.266003710545	0.194073407319	83	116.183839499	0.997715722897	0.729589098294
keff_TRPS3_TRYPSYN_mod_pydx5p_forward_priming_keff	87.1231496348	0.200835262871	0.0484094974477	146	86.9223143719	0.997694811727	0.241040824981	0.095093027766	0.00211094686236	186	87.028056607	0.998908521694	0.0221987553867	4424.76280997	2517.95370271	97	-4337.63966034	49.7874523421	0.569059588242	0.0770187513767	0.0561920413687	83	87.0461308834	0.99911597834	0.729589098294
keff_U23GAAT1_UDPHYDROXYMYRGLUCOSAMNACETYLTRANS_DASH_MONO_forward_priming_keff	30.9254291062	1.31551802071	2.22798578588e-16	148	29.6099110855	0.957461608174	1.69361859801e-16	0.749148831247	2.2264391669e-16	186	30.1762802749	0.975775636656	2.9719584067e-16	0.756719550491	0.0	97	30.1687095557	0.975530831023	0.0	0.500235966647	1.11697216293e-16	83	30.4251931395	0.983824445413	2.23289055046e-16
keff_UAAGDS_UDP_DASH_NACMURALGLDAPLIG_DASH_MONOMER_forward_priming_keff	41.4968790222	2.67316234157	4.45597157177e-16	148	38.8237166806	0.935581605061	1.66692890382e-16	2.71313123503	4.45287833379e-16	186	38.7837477872	0.93461842676	1.64123219559e-16	1.49792710853	4.46396182308e-16	97	39.9989519137	0.963902656204	2.98009282138e-16	1.57600357537	4.46788865171e-16	83	39.9208754468	0.96202115406	2.83494829678e-16
keff_UAGAAT1_UDPNACETYLGLUCOSAMACYLTRANS_DASH_CPLX_forward_priming_keff	58.4570560222	6.53163242254	0.0	148	51.9254235997	0.888266141558	0.0	3.15091785927	8.90575666758e-16	186	55.3061381629	0.946098588029	2.82640077125e-16	4.26040079543	8.92792364616e-16	97	54.1966552268	0.927119135219	2.09555956701e-16	2.80679665776	4.46788865171e-16	83	55.6502593644	0.951985323094	1.59181059282e-16
keff_UAGCVT_UDPNACETYLGLUCOSAMENOLPYRTRANS_DASH_MONOMER_forward_priming_keff	36.4196055304	1.24612247868	2.22798578588e-16	148	35.1734830517	0.96578429501	1.78793483306e-16	1.22439595826	2.2264391669e-16	186	35.1952095722	0.966380856123	1.81839800423e-16	0.744821774674	0.0	97	35.6747837557	0.979548878583	0.0	0.885462855908	3.35091648878e-16	83	35.5341426745	0.975687192571	3.78436708714e-16
keff_UAGDP_NAG1P_DASH_URIDYLTRANS_DASH_CPLX_mod_mg2_forward_priming_keff	89.0266965253	25.5063563024	0.951637285996	148	63.5203402229	0.713497666454	0.0373098091595	20.998383537	1.14796198191	186	68.0283129883	0.76413385696	0.0546690644016	15.1944681722	1.78558472923e-15	97	73.8322283531	0.829326833802	1.17515447662e-16	18.8449502279	7.14862184273e-15	83	70.1817462974	0.788322481195	3.7933885504e-16
keff_UAGPT3_NACGLCTRANS_DASH_MONOMER_forward_priming_keff	32.0700359203	4.71284740672	0.0	148	27.3571885136	0.853045147238	0.0	10.1086930692	1.78115133352e-15	186	21.9613428511	0.684793210261	1.76199961886e-16	8.89336495444	1.78558472923e-15	97	23.1766709659	0.722689273672	2.00777179209e-16	2.2510182442	0.0	83	29.8190176761	0.929809300813	0.0
keff_UAMAGS_UDP_DASH_NACMURALA_DASH_GLU_DASH_LIG_DASH_MONOMER_mod_k_mod_mg2_forward_priming_keff	37.7217171047	1.26960498172	0.0	148	36.452112123	0.966342863497	0.0	0.79279746405	0.0	186	36.9289196407	0.978982996404	0.0	0.407986030743	5.57995227885e-17	97	37.313731074	0.989184319748	1.36768218968e-16	0.306665060017	0.0	83	37.4150520447	0.991870331375	0.0
keff_UAMAS_UDP_DASH_NACMUR_DASH_ALA_DASH_LIG_DASH_MONOMER_mod_mg2_forward_priming_keff	41.6633786231	2.04414996997	0.0	148	39.6192286531	0.950936528973	0.0	1.65175043167	6.67931750069e-16	186	40.0116281914	0.960354861121	4.04378129565e-16	1.3990351901	0.0	97	40.264343433	0.966420505577	0.0	1.11963195044	2.23394432585e-16	83	40.5437466726	0.973126712536	1.99524881813e-16
keff_UAPGR_UDPNACETYLMURAMATEDEHYDROG_DASH_MONOMER_mod_fad_forward_priming_keff	32.0822115672	7.83543219674	0.0	148	24.2467793704	0.75577019744	0.0	5.91013257428	0.0	186	26.1720789929	0.81578163457	0.0	4.79062529456	8.92792364616e-16	97	27.2915862726	0.850676588036	1.86362386896e-16	3.81987377672	4.46788865171e-16	83	28.2623377904	0.880934836156	1.1696430073e-16
keff_UGMDDS_UDP_DASH_NACMURALGLDAPAALIG_DASH_MONOMER_forward_priming_keff	38.0085491506	6.38923202557	8.91194314354e-16	148	31.619317125	0.831900133829	1.39483792541e-16	11.7361947138	0.100988926052	186	26.2723544368	0.691222238784	0.00860491228329	3.9496288114	4.46396182308e-16	97	34.0589203392	0.896085778077	1.13022312633e-16	5.71451338211	1.78715546068e-15	83	32.2940357684	0.849651893855	3.12739745483e-16
keff_UHGADA_UDPACYLGLCNACDEACETYL_DASH_MONOMER_forward_priming_keff	29.5717345864	10.9422773735	0.184403386893	148	18.6294572128	0.629975125687	0.0168523773066	21.3626716106	1.15197376082	186	8.20906297573	0.277598290751	0.0539246112012	4.80580915394	8.92792364616e-16	97	24.7659254324	0.837486396345	1.85773578604e-16	5.01684023125	8.93577730342e-16	83	24.5548943551	0.83035015357	1.7811564434e-16
keff_UMPK_UMPKI_DASH_CPLX_forward_priming_keff	92.7204846086	40.1856127422	1.80729590295	143	52.5348718664	0.566594017365	0.0449737052548	24.2662877895	0.596117708197	179	68.4541968192	0.738285580669	0.0245656737186	15.8561961101	0.395541068662	95	76.8642884986	0.828989287783	0.0249455207236	12.630526171	0.199030987979	83	80.0899584377	0.86377847113	0.0157579332234
keff_UPP3S_UROGENIIISYN_DASH_MONOMER_forward_priming_keff	25.4496436343	1441.72069237	702.705673475	148	-1416.27104874	55.6499363641	0.487407635329	1322.01865142	696.67595824	186	-1296.56900779	50.9464504266	0.526978917801	258.841321172	30.2768996077	97	-233.391677538	9.17072478072	0.116970889619	1448.77946939	686.742884636	83	-1423.32982576	55.9272988733	0.474014782198
keff_UPPDC1_UROGENDECARBOX_DASH_MONOMER_forward_priming_keff	32.9682017	53.8586177308	4.46583017153	148	-20.8904160308	0.633653488927	0.0829176529158	259.472971464	35.3469575958	186	-226.504769764	6.87040111636	0.136225971423	36.1542418603	1.26943675662	97	-3.18604016031	0.0966397921641	0.0351116962022	65.3453627381	7.30398751584	83	-32.3771610381	0.982072402151	0.111775146847
keff_USHD_EG12666_DASH_MONOMER_forward_priming_keff	24.8288391379	1202.2220277	710.883984007	148	-1177.39318856	47.4203881231	0.591308400301	1180.97897082	715.759701277	186	-1156.15013168	46.5648081756	0.606073197715	1269.43106269	689.048299182	97	-1244.60222355	50.1272820947	0.54280088099	1268.40003938	682.801577062	83	-1243.57120024	50.0857568628	0.538317215281
keff_hemeD_synthesis_HYDROPEROXIDII_DASH_CPLX_mod_6_COLON_hemed_forward_priming_keff	223.981378372	0.00152316975699	0.000573077682812	148	223.979855202	0.99999319957	0.376240192653	0.000730530223971	0.00014243934307	186	223.980647842	0.999996738433	0.194980766567	0.000589190203709	9.74975510594e-05	97	223.980789182	0.999997369468	0.165477209983	0.000609774928114	0.000142798892205	83	223.980768597	0.999997277564	0.234182951153
keff_methionine_aminopeptidase_priming_keff	26.4931856871	1315.14003116	758.834964284	148	-1288.64684547	48.640690504	0.576999366079	1363.91149035	766.550015328	186	-1337.41830466	50.4815963038	0.562023284322	1375.48970381	730.413996511	97	-1348.99651812	50.918622398	0.531021057074	1303.15201583	830.023714911	83	-1276.65883014	48.1881962109	0.636935449455
keff_peptide_deformylase_priming_keff	19.3711449286	1038.13022487	563.654569213	148	-1018.75907994	52.5915780247	0.542951698842	980.927328043	567.918289242	186	-961.556183114	49.6385828848	0.57896061513	1022.70571736	576.026961499	97	-1003.33457244	51.795315978	0.563238233364	1036.62206306	567.853118477	83	-1017.25091813	52.513721924	0.547791850773
keff_prime_glutamyl_trna_reductase_keff	62.7670846895	3332.47636816	1723.2990849	148	-3269.70928347	52.0927377724	0.517122672306	3385.68735009	1694.754944	186	-3322.9202654	52.940490734	0.500564514308	3375.86317898	1679.65024005	97	-3313.09609429	52.7839728526	0.49754689423	2982.01630572	1824.18115057	83	-2919.24922103	46.5092370543	0.611727423175
keff_prime_methionyl_tRNA_formyltransferase_keff	29.7125237591	1564.50518063	867.95034737	148	-1534.79265687	51.6547389011	0.554776269275	1490.67415726	855.555368871	186	-1460.96163351	49.1698936566	0.573938553038	1564.05939159	877.782223305	97	-1534.34686783	51.6397354956	0.56122051888	1542.50401051	907.698757171	83	-1512.79148675	50.9142709994	0.588457956016
keff_ribosome_recycler_priming_keff	20.3542844124	1062.79221806	579.211310058	148	-1042.43793365	51.2146687414	0.544990168554	1037.50284468	587.652205167	186	-1017.14856027	49.9722092737	0.566410210996	1052.77909605	587.989996175	97	-1032.42481164	50.7227270054	0.558512225765	1085.69020625	565.133837778	83	-1065.33592184	52.3396401591	0.520529553019
keff_stop_factor_primingPrfA_mono_keff	33.757491749	1707.09853313	958.000394798	148	-1673.34104138	49.5694719803	0.561186349943	1702.20053982	966.726751458	186	-1668.44304807	49.4243784603	0.567927649441	1882.55625591	894.307003673	97	-1848.79876416	54.7670655718	0.475049285176	1595.30891486	913.076028608	83	-1561.55142311	46.2579220849	0.572350608778
keff_stop_factor_primingPrfB_mono_keff	34.2094947759	1851.75310668	968.645482347	148	-1817.5436119	53.1297998936	0.523096453223	1563.62287199	982.767037539	186	-1529.41337722	44.7072775332	0.628519226178	1802.88681007	1037.71736385	97	-1768.67731529	51.7013573828	0.575586530477	1582.92384634	1046.88419551	83	-1548.71435156	45.2714768724	0.661361061637
keff_stop_factor_priminggeneric_RF_keff	33.757491749	1724.49366434	1007.02880056	148	-1690.73617259	50.0847688909	0.583956219373	1686.30538341	1007.89600172	186	-1652.54789166	48.953515384	0.597694825407	1789.17158517	1064.55875222	97	-1755.41409343	52.0007264306	0.595000927269	1813.72477309	963.80133546	83	-1779.96728134	52.7280668415	0.53139337884
